# Supplementary material for: An externally validated clinical-laboratory nomogram for myocardial involvement in adult idiopathic-inflammatory-myopathy patients
Source: Clin Rheumatol. 2024 Apr 8;43(6):1959–69. doi: 10.1007/s10067-024-06948-x (PMC11111495; doi:10.1007/s10067-024-06948-x)
Supplement: Supplementary file 13 — Supplementary file13 (CSV 135 KB) [file 10067_2024_6948_MOESM13_ESM.csv]

Survival (months)	Unfavorable outcome	Sex (0 for female and 1 for male)	Age	MYOACT score	Course of disease	Duration of diagnosis delay	Carcinoma	Type of carcinoma	Smoking	Alcohol abuse	Viral hepatitis	Hypertension	Diabetes	Allergic history	Heliotrope rash	Gottron's sign	Periungual erythema	Mechanic��s hand	Raynaud sign	Pulmonary embolism	Pharyngeal muscle involvement	Articulator muscle involvement	Respiratory muscle involvement	Lymphadenectasis	Hepatomegaly	Splenomegaly	ILD	RP-ILD	Mediastinal emphysema	Pulmonary hypertension	Myocardial involvement	Bacterial infection	Fungal infection	Tuberculosis infection	EBV infection	CMV infection	AMAs	Gastrointestinal hemorrhage	LDH	CK	CRP	ESR	AFP	CEA	CA125	CA199	Ferritin	IL-2	IL-4
20.07	0	0	52	8	10	10	0		0	0	0	1	0	0	1	0	0	0	0	0	0	0	0	0	0	0	1	0	0	0	1	0	0	0	0	0	1	0	342	45	3.1	2	1.6	4.2	111.1	5.4	255.1	2.23	3.67
19.83	0	0	66	8	13	2	0		0	0	0	1	1	0	0	0	0	1	0	0	0	0	0	0	0	0	1	0	0	0	0	0	0	0	0	0	0	0	314	828	6.9	26	1.5	3.2	5.7	5.7	344.8	2.02	3.07
19.7	0	0	59	4	36	30	0		0	0	0	1	0	1	0	1	1	0	0	0	0	0	0	0	0	0	0	0	0	0	0	0	0	0	0	0	0	0	180	84	0.82	10	2.3	0.9	11.5	4.9	51.4	1.89	5.48
8.4	0	0	57	10	36	24	0		0	0	0	0	0	0	1	0	0	1	0	0	0	0	0	0	0	0	1	0	0	0	1	0	0	0	0	0	0	0	1630	8879	6.41	9	15	17.3	8.7	46.1	1170.4	2.24	3.11
20.2	0	1	31	6	0.4	0.4	0		0	0	0	0	0	0	0	1	0	0	0	0	0	0	0	0	0	0	0	0	0	0	0	0	0	0	0	0	0	0	345	109	4.7	44	2.4	0.9	22.2	3.7	608.2	1.06	3.54
0.67	1	0	75	5	0.5	0.5	0		0	0	0	0	0	0	0	0	0	0	0	0	0	0	0	1	0	0	1	0	0	1	1	0	0	0	0	0	0	0	1255	2451	1.2	3	1.7	1.4	46.2	5.6	662.9	1.22	2.79
15.9	0	1	34	6	0.25	0.25	0		0	0	0	0	0	0	0	1	0	0	0	0	0	0	0	1	0	0	1	0	0	0	0	0	0	0	0	0	0	0	214	157	114	6	1.8	4.8	24.5	16.1	649.5	3.89	4.27
19.03	0	0	50	8	1	1	0		0	0	0	0	0	0	0	0	1	1	0	0	0	0	0	0	0	0	1	0	0	0	0	0	0	0	0	0	1	0	189	51	0.2	16	3.6	2	28.8	22.9	30.2	1.79	3.32
21.1	0	1	69	9	0.5	0.5	0		1	1	0	1	0	0	1	0	0	0	0	0	0	0	0	1	0	0	1	0	0	0	1	0	1	0	0	0	0	0	280	51	2.76	6	1.3	4.9	23.7	4.6	1334.3	3.15	4.5
21.1	0	0	33	8	12	12	0		0	0	0	0	0	0	0	1	0	1	0	0	0	0	0	0	0	0	1	0	0	0	0	0	0	0	1	0	0	0	132	1178	3.6	5	6.2	0.6	13.2	4.7	4.2	0.18	3.13
6.67	0	0	66	12	6	5	0		0	0	0	0	0	0	1	1	0	0	0	0	0	0	0	1	0	0	1	0	0	0	0	1	1	0	0	0	0	0	200	756	4.43	42	1	5.8	126.7	170.6	1023.1	2	3.01
19.33	0	0	69	6	1	1	0		0	0	0	0	0	0	0	0	0	0	0	0	0	0	0	0	0	0	1	0	0	0	1	0	0	0	0	0	0	0	784	932	9.6	28	2	7.6	25.9	24.7	273.4	1.2	2.96
46.9	0	0	70	10	27	27	0		0	0	0	0	1	0	0	1	0	0	0	0	0	0	0	1	0	0	1	1	0	1	1	0	0	0	0	0	0	0	368	444	0.65	1	2.7	6.1	87.9	148.3	71.4	2.92	3.38
24.2	0	1	66	8	1	1	0		1	0	0	1	0	0	0	1	0	0	0	0	0	0	0	1	0	1	1	0	0	0	1	1	0	0	0	0	0	0	210	31	86.7	14	1	0.8	22.2	4.4	485.9	1.2	4.24
5.43	1	1	46	19	2	2	0		0	1	1	0	0	0	1	1	1	1	0	0	1	0	0	1	0	0	1	1	0	0	0	0	0	0	0	0	0	0	418	716	1.5	3	4	3.4	14.4	18	1430.4	1.35	2.78
20.83	0	1	65	15	12.5	1.5	0		1	0	0	0	0	0	0	1	1	1	0	0	0	0	0	0	0	0	1	0	0	0	1	0	0	0	0	0	0	0	507	2251	3.2	2	1.8	2.8	19.4	6.7	238.4	0.77	1.87
21.37	0	1	32	12	4	3	0		0	0	0	0	0	0	1	1	1	1	0	0	0	0	0	0	0	0	1	1	0	0	0	0	0	0	0	0	0	0	207	24	3.1	5	5	2.4	9.5	5.2	565.9	0.1	3.04
1.5	1	0	54	10	5	5	1	Thyroid cancer	0	0	0	0	0	1	0	1	1	0	0	0	0	0	0	1	0	0	1	1	0	0	0	0	0	0	0	0	0	0	332	503	6.7	30	1.8	1.5	8.9	2	201.4	0.1	2.24
0.5	1	0	69	14	0.5	0.5	0		0	0	0	0	0	0	1	1	0	0	0	0	0	0	0	0	0	0	1	1	0	0	1	0	1	0	0	0	0	0	811	58	5.7	11	3.4	33.3	72.2	9.8	713.4	0.89	1.59
5.9	0	1	52	9	3	3	0		1	1	0	1	0	0	1	0	0	0	0	0	0	0	0	0	0	0	1	0	0	0	0	0	0	0	1	1	0	0	292	594	0.74	60	5.3	3.7	66.5	3.1	2259.2	0.89	1.59
7.9	0	0	50	8	36	35	0		0	0	0	0	0	0	0	1	0	1	0	0	0	0	0	0	0	0	0	0	0	0	0	0	0	0	0	0	0	0	175	557	3.3	3	1.81	2.73	11.9	11.97	43.65	0.1	2.02
3.57	1	0	64	16	2	2	0		0	0	0	1	0	0	0	1	0	1	0	0	0	0	0	0	0	0	1	0	1	0	1	0	1	0	0	1	0	1	295	20	0.9	45	2.8	11.3	36.5	29.7	1619	0.1	2.71
0.3	1	0	79	15	1	1	0		0	0	0	1	0	1	0	0	0	0	0	0	0	0	0	0	0	0	1	1	0	1	1	1	0	0	1	0	0	1	364	41	297.76	25	1.5	14.4	86.7	35.3	814.6	5.39	4.31
7.13	0	0	65	6	11	9	0		1	1	0	1	0	0	0	0	0	0	0	0	0	0	0	0	0	0	1	0	0	0	0	0	0	0	0	0	0	0	158	71	0.24	8	1.8	1.3	10.3	2	536.2	1.31	2.05
8.7	0	0	23	6	2	1	0		0	0	0	0	0	0	1	0	1	0	0	0	0	0	0	1	0	0	0	0	0	0	0	0	0	0	0	0	0	0	180	365	3.3	11	1.22	1.31	2.37	12.1	82.12	2	1.6
0.5	1	1	52	10	1	1	0		0	0	0	0	0	0	0	1	0	0	0	0	0	0	0	0	0	0	1	1	1	0	1	1	0	0	0	0	0	0	414	31	29.06	44	1.3	24.6	107.7	7.9	2510.4	1.05	2.05
6.8	0	0	49	6	4	4	0		0	0	0	0	0	1	0	0	0	0	0	0	0	0	0	1	0	0	1	0	0	0	0	0	0	0	0	0	0	0	177	1920	41.6	50	2.73	0.54	2	12.2	109.07	2.27	2.16
0.23	1	1	52	16	0.5	0.5	0		1	1	0	1	1	1	1	1	1	1	0	0	0	0	0	0	0	0	1	0	0	0	1	0	1	0	0	0	0	0	459	156	1.7	84	2.5	23.2	17.1	12.2	4052	0.62	1.75
27.3	0	0	34	6	0.25	0.25	0		0	0	0	0	0	1	0	1	1	0	0	0	1	0	0	0	1	0	1	0	0	0	0	0	0	0	0	0	0	0	552	2174	7.9	6	2.6	1.4	23.9	4	113.7	2.39	4.21
21.37	0	0	50	13	72	0	0		0	0	0	0	0	0	0	0	0	0	0	0	0	0	0	0	0	0	1	0	1	1	0	1	0	0	1	0	1	0	347	2380	66	83	1	1.2	60.7	49.7	179.5	0.1	3.21
7.27	0	1	62	8	2	2	1	Lung cancer	1	1	0	1	0	0	0	1	0	0	0	0	0	0	0	1	0	0	1	1	0	0	0	0	0	0	0	0	0	0	244	44	29.11	45	3.1	8.6	23.7	18.3	446.1	0.17	0.79
17.83	0	1	79	11	0.05	0.05	0		0	1	1	1	0	0	0	0	0	0	0	0	0	0	0	1	0	0	1	0	0	1	1	0	0	1	1	0	0	1	293	992	124	7	1.6	3.9	23	23.4	37	4.44	10.78
33.6	1	0	51	11	12	12	0		0	0	0	0	0	0	0	1	0	1	1	0	0	0	0	1	0	0	1	1	0	0	0	0	0	0	0	0	0	0	188	40	0.83	8	2.7	1.8	13.5	8.3	1482.6	2.58	1.44
7.53	0	1	58	12	0.5	0.5	0		1	0	0	1	0	0	0	1	0	0	0	0	0	0	0	1	0	0	1	0	0	0	0	0	0	0	0	0	0	1	298	321	18.8	10	2.4	4.9	44.4	4.8	466.6	7.16	3.32
26.5	0	0	38	6	3	0.5	0		0	0	0	0	0	0	0	0	0	0	0	0	0	0	0	0	0	0	1	0	0	0	0	0	0	0	0	0	0	0	174	829	3.1	18	1.7	1.3	19.3	2.9	57	1.46	0.64
21.33	1	0	57	5	0.2	0.2	1	Cervical carcinoma	0	0	0	1	0	0	0	0	0	0	0	0	0	0	0	1	0	0	1	0	0	0	1	0	0	0	0	0	0	0	542	2503	87.8	13	2.24	3.86	10.8	9.16	475.21	0.1	0.1
8.23	0	1	77	14	1	1	1	Lung cancer	1	1	0	0	0	0	0	1	0	1	0	0	0	0	0	1	0	0	1	0	0	0	0	1	0	0	0	0	0	0	159	46	98.41	2	1.9	1.7	68.7	57.8	79.1	0.74	1.54
20.3	0	0	50	13	6	6	0		0	0	0	0	0	0	1	1	0	0	1	0	0	0	0	1	0	0	1	0	0	0	0	0	0	0	0	0	0	0	244	14	3.1	18	2.5	1.8	4.7	2	530.9	0.78	1.19
8.77	0	0	60	10	24	6	0		0	0	0	0	0	0	1	1	0	0	0	0	0	0	0	1	0	0	1	0	0	0	0	0	0	0	0	0	0	0	178	65	3.4	14	2.7	1.3	13	2	291.7	0.23	1.45
16.13	0	0	46	9	0.5	0.5	0		0	0	0	0	0	0	0	1	0	1	0	0	0	0	0	1	0	0	1	0	0	0	0	0	0	0	0	0	0	0	264	55	3.1	22	1.8	3.2	20.9	3.3	22.6	0.1	0.59
7.9	0	0	71	5	84	84	0		0	0	0	1	0	0	0	0	0	0	0	0	0	0	0	1	0	0	1	0	0	0	0	0	0	0	0	0	0	0	153	23	66.32	7	2	7.2	136.2	76.9	280	0.68	1.66
5.93	0	1	56	13	1	1	0		0	0	0	0	0	0	1	1	0	1	0	0	0	0	0	1	0	0	1	1	0	0	0	0	0	0	1	0	0	0	343	115	8.54	38	1.1	4.36	29.9	2.47	1852.8	2.22	3.37
0.53	1	1	88	8	2	2	0		0	0	0	1	0	0	0	1	0	0	0	0	0	0	0	0	0	0	1	0	0	0	0	0	0	0	0	0	0	0	345	2047	7.24	9	1.6	2.7	22.4	37	271.1	2.8	3.26
20.6	0	0	71	6	3	3	0		0	0	0	1	0	0	0	0	0	0	0	0	0	0	0	0	0	0	1	0	0	0	1	0	0	0	1	0	0	0	565	1666	3.1	9	2.2	4.8	22.5	19.9	953.1	0.63	1.51
10.37	0	1	60	8	0.5	0.5	0		0	0	0	0	0	0	0	1	0	0	0	0	0	0	0	0	0	0	1	1	0	0	0	0	0	0	0	0	0	0	175	27	140	47	0.9	2	24.8	2	584.1	26.28	2.79
18.13	0	0	73	12	36	36	0		0	0	0	0	0	0	0	1	0	1	0	0	0	0	0	0	0	0	1	1	0	0	0	0	0	0	0	0	0	0	297	1385	9.9	5	5.4	1	49.6	2	331.3	2.93	3.18
11.6	1	0	68	7	1	0.1	0		0	0	0	0	0	0	0	0	0	0	0	0	0	0	0	1	0	0	0	0	0	0	0	0	0	0	0	0	0	0	1475	7418	13.9	17	4.2	1.5	49.5	25.3	1273.6	1.61	1.04
25.7	0	0	54	8	12	4	0		0	0	0	0	0	0	0	1	0	0	0	0	0	0	0	0	0	0	0	0	0	0	0	0	0	1	0	0	0	0	235	103	3.6	6	1.6	1.5	10.6	5.8	403.8	0.47	1.29
25.1	0	0	57	8	0.1	0.1	0		0	0	0	1	0	0	1	1	0	0	0	0	0	0	0	0	0	0	1	0	0	0	0	0	0	0	0	0	0	0	174	39	3	8	3.2	3.7	17.5	22.4	312.3	0.96	0.7
30.33	0	0	45	15	8	8	0		0	0	0	0	0	0	1	1	1	0	1	0	0	0	0	0	0	0	1	0	0	0	1	0	0	0	0	0	0	0	274	47	3.1	5	5.3	3.76	14.8	21.69	5.3	0.1	0.1
2.87	1	1	81	10	0.5	0.5	1	Lung cancer	1	1	0	0	0	0	1	0	0	0	0	0	0	0	0	1	0	0	1	0	0	0	0	0	0	0	0	0	0	1	361	53	43.7	23	1.19	25.36	123.1	76.95	627.62	0.1	0.68
16.73	0	0	82	10	0.75	0.75	0		1	0	0	0	0	0	0	0	0	0	0	0	1	0	0	0	0	0	1	0	0	0	1	0	0	0	0	0	0	0	1383	8600	27.4	66	2	0.9	23.4	3.3	2058.7	0.1	1.61
7.7	0	1	72	11	36	36	0		0	0	0	1	0	0	1	0	0	1	0	0	0	0	0	0	0	0	1	0	0	1	0	0	0	0	0	0	0	1	306	114	81.85	108	2.6	6.1	93.5	6.7	1470.3	0.38	0.3
22.93	0	0	68	6	12	12	0		0	0	0	1	0	0	0	1	0	0	0	0	0	0	0	1	0	0	1	0	0	0	0	0	0	0	0	0	0	0	178	38	3	26	1.61	6.47	26.9	2	319.64	5.56	0.1
16.97	0	0	66	10	12	0.1	0		0	0	0	0	1	0	0	0	0	0	0	0	0	0	0	0	0	0	1	1	0	0	0	1	0	0	0	0	0	0	293	695	0.41	25	3.4	3	8.3	6.8	19	1.53	2.76
3.97	1	1	63	8	12	12	1	Hepatic carcinoma	1	1	1	0	0	0	1	0	0	0	0	0	0	0	0	0	0	1	1	0	0	0	0	0	0	0	1	0	0	0	504	790	65.6	12	4.2	2.1	14.6	17.3	252.5	1.2	1.51
0.93	1	1	77	18	0.5	0.5	0		0	0	0	0	0	0	1	1	1	0	0	0	0	0	1	0	0	0	1	1	0	0	1	1	1	0	1	0	0	0	526	184	43.7	55	1.3	14.7	38.8	10.1	4700.5	1.35	2.01
24.23	0	0	67	13	2	2	0		0	0	0	0	0	1	1	1	1	0	0	0	0	0	0	0	0	0	1	0	0	0	1	0	0	0	1	0	0	0	311	683	25.4	26	8.38	1.42	9.96	18.2	498.49	2.65	2.96
26.3	0	1	62	6	1	1	0		1	1	0	1	0	0	0	0	0	0	0	0	0	0	0	0	0	0	0	0	0	0	1	0	0	0	0	0	1	0	1537	7801	3.1	1	2.8	2.7	30.5	3.7	580.4	1.06	0.1
1.3	1	0	45	17	0.5	0.5	0		0	0	0	0	0	0	0	1	0	0	0	0	0	0	0	1	0	1	1	1	0	0	1	1	0	0	0	0	0	0	134	49	4.9	36	1.2	1.9	33.8	31.4	347.6	0.1	0.1
7.67	0	0	62	13	9	9	0		0	0	0	0	0	0	1	1	0	0	1	0	0	0	0	1	0	0	1	0	0	0	0	0	0	0	0	0	0	0	214	131	24.83	86	1.5	2.7	60.7	4.4	498.2	0.1	0.88
3.67	1	0	69	19	12	7	0		0	0	0	0	0	0	1	1	0	0	0	0	1	0	0	0	0	0	1	1	0	1	1	1	0	0	0	0	0	0	349	391	184.55	66	1.7	8.3	45.4	21.5	233.3	0.1	1.1
23.07	0	0	39	13	12	11.5	0		0	0	0	0	0	1	1	1	1	1	1	0	0	0	0	1	0	0	0	0	0	0	1	0	0	0	0	0	0	0	600	2684	1.2	5	2.8	0.8	19.6	3	426.2	2.16	4.2
43.9	0	1	61	8	1	1	0		0	0	0	0	1	0	0	0	0	0	0	0	0	0	0	1	0	0	1	0	0	0	0	0	0	0	0	0	0	0	195	249	5.7	29	1.1	2.2	44.8	3.4	185.6	13.41	7.71
0.17	1	0	68	14	0.7	0.7	0		0	0	0	1	0	1	1	1	0	0	0	0	0	0	0	0	0	0	1	0	0	0	1	1	1	0	0	0	1	0	56	290	30.94	44	3.6	21.5	25.6	22.4	6753.9	0.74	1.84
0.13	1	0	61	18	2.5	0.5	0		0	0	0	1	0	0	0	1	1	1	0	0	0	0	0	0	0	0	1	1	0	0	1	1	1	0	1	1	0	0	534	56	352	68	1.1	114.4	2102	475.2	1129.7	0.1	1.76
20.73	0	1	67	7	12	8	0		0	0	0	0	1	0	0	0	0	0	0	0	0	0	0	0	0	0	1	0	0	0	1	0	1	0	0	1	0	0	270	16	75.7	41	1.6	3.4	144.2	13.7	3540.1	0.61	0.61
7.7	0	0	50	11	60	60	0		0	0	0	0	0	0	1	1	0	0	0	0	0	0	0	0	0	0	1	0	0	0	0	0	0	0	0	0	0	0	568	1376	5.15	87	1.4	0.7	32.8	18.4	198.3	0.26	1.18
47.3	0	0	27	7	14	13	0		0	0	0	0	0	0	0	0	0	0	0	0	0	0	0	0	0	0	1	0	0	0	0	0	0	0	0	0	0	0	1845	1339	2.52	8	2.5	1.6	8.7	13.3	99.2	2.56	2.59
17.83	0	0	52	8	3	3	0		0	0	0	0	0	0	1	0	0	0	0	0	0	0	0	0	0	0	1	0	0	0	0	0	0	0	0	0	0	0	173	1065	3.3	6	1.6	3	14.6	11	13.5	0.23	0.87
5.27	1	1	82	5	24	24	1	Lung cancer	1	0	0	1	0	0	0	1	0	0	0	0	0	0	0	0	0	0	0	0	0	0	1	0	0	0	0	0	0	0	223	148	6.6	34	1.7	2.6	29.8	2	171.7	0.48	0.63
9.77	0	0	65	9	0.1	0.1	0		0	0	0	0	0	0	1	0	0	0	0	0	0	0	0	0	0	0	1	0	0	0	0	0	0	0	0	0	0	0	244	75	3.3	2	4.4	9.5	12.8	19.1	362.7	0.42	1.07
4	1	0	34	10	3	3	0		0	0	1	0	0	0	0	0	0	1	0	0	0	0	0	0	0	0	1	0	0	0	0	0	0	0	0	0	0	0	422	58	3.3	13	4.6	1.8	11.2	2	35.4	1.2	0.63
8.7	1	0	74	12	18	16	1	Lung cancer	0	0	0	0	0	0	1	0	0	0	0	0	1	0	0	1	0	0	0	0	0	0	1	1	1	0	1	0	0	0	772	2507	5.3	41	1.8	0.9	24.9	34	651.4	0.1	0.1
4.33	1	0	69	7	1	0.25	0		0	0	1	1	1	0	0	0	0	0	0	0	0	0	0	0	0	1	1	0	0	1	1	0	0	0	0	0	1	0	1233	6985	5	13	2.8	3.5	45.9	21.4	427.5	0.67	3.01
49.8	0	0	30	9	6	6	0		0	0	0	0	0	0	0	0	0	0	0	0	0	0	0	1	0	0	0	0	0	0	0	0	0	0	0	0	0	0	255	1127	8.2	66	1.8	1	10.7	2	89	3.6	4.91
11.2	0	1	71	5	0.5	0.5	0		0	0	1	1	0	1	0	0	0	0	0	0	0	0	0	0	0	0	1	0	0	0	1	0	0	0	0	0	1	0	438	1133	7.28	23	3.3	4.1	19.4	13.4	183.6	0.1	0.33
11.4	0	1	71	8	5	1.5	0		0	0	0	1	1	1	0	0	0	0	0	0	0	0	0	0	0	0	0	0	0	0	1	0	0	0	0	0	1	1	612	2264	5.87	11	1.3	2.5	4.2	24.9	458.8	1.66	3.33
7.87	0	0	56	5	5	4.3	0		0	0	0	0	0	0	0	1	0	0	0	0	0	0	0	1	0	0	0	0	0	0	1	0	0	0	0	0	0	0	476	2680	2.9	2	9.6	1.1	8.3	4.2	188.8	0.1	1.24
9.73	0	0	59	5	12	1	0		0	0	0	1	1	0	0	0	0	0	0	0	0	0	0	0	0	0	1	0	0	0	0	0	0	0	0	0	1	0	287	348	2.54	8	2.65	2.26	12.8	4.2	114.62	0.6	1.04
0.63	1	1	67	18	2	2	1	Gastric cancer	1	1	0	0	0	0	0	1	0	1	0	0	0	1	1	0	0	0	1	0	0	0	0	0	1	0	1	0	0	0	356	56	54.6	39	1.1	9.9	8.3	5.3	1981.9	1.42	2.59
37.9	1	1	64	6	1	1	0		1	0	0	1	0	0	0	1	0	0	0	0	0	0	0	0	0	0	1	0	0	0	0	0	0	0	0	0	0	0	314	47	9.3	25	1.8	22.9	13.1	13.8	858.4	2.04	0.14
22.47	1	0	72	11	1	1	0		0	0	0	1	0	0	0	0	0	1	0	0	0	0	0	0	0	0	1	1	0	0	1	0	1	0	0	1	0	0	483	62	0.3	2	3.1	10.2	18.1	64.6	1970	0.1	0.1
1.23	1	0	66	13	1	0.33	0		0	0	1	0	0	0	0	1	1	1	0	0	0	0	0	0	0	0	1	1	0	0	1	1	1	0	1	0	0	0	301	56	15.2	30	1.9	10.9	4.5	7.3	582.4	0.1	0.1
29.2	0	1	55	14	48	1	0		1	1	0	1	0	0	0	1	1	0	0	0	0	0	0	1	0	1	1	0	0	0	0	1	0	0	0	0	0	1	338	50	3.1	28	3.5	4.6	52.7	6.9	561.7	0.72	0.3
44.1	0	0	56	10	1	1	0		0	1	1	0	1	0	1	1	0	0	0	0	0	0	1	1	0	0	1	0	1	0	0	1	0	0	0	0	0	0	867	6056	27.94	41	1.7	2.6	10.7	3.9	819.3	1.61	1.99
47.4	0	0	20	6	12	2	0		0	0	0	0	0	0	0	1	0	0	0	0	0	0	0	0	0	0	0	0	0	0	0	0	0	0	0	0	0	0	583	4395	26.6	7	3.2	1	19.4	21.9	55.7	1.51	2.57
18.5	0	0	61	8	3	2.5	1	Thyroid cancer	0	0	0	0	0	0	1	1	0	0	0	0	0	0	0	1	0	0	1	0	0	0	0	0	0	0	0	0	0	0	196	434	15.5	23	3.2	122.9	34.6	236.6	28.5	1.8	2.24
0.2	1	1	58	14	1	1	0		1	0	0	0	0	0	0	1	1	0	0	0	0	0	0	0	0	0	1	1	0	0	1	0	1	0	0	0	0	0	493	60	2.4	22	2.4	26.5	9.4	40.5	3183.5	0.1	0.64
21.17	0	1	44	10	0.5	0.5	0		1	0	0	0	0	0	0	0	0	1	0	0	0	0	0	0	0	0	1	0	0	0	1	0	0	0	0	0	1	0	293	3272	1.2	2	4.8	2.7	14	9.7	456.3	1.36	3.48
22.93	0	0	63	15	2	2	0		0	0	0	1	1	0	1	1	1	1	0	0	0	0	0	0	0	0	1	1	0	0	1	0	0	0	0	0	0	0	480	112	0.3	7	3.5	15.9	11.1	55.9	1696.8	0.1	0.1
9.17	0	0	36	10	2	2	0		0	0	0	0	0	0	1	1	0	0	0	0	0	0	0	1	0	0	1	0	0	0	0	0	0	0	0	0	0	0	245	138	3.3	18	2.8	2.1	30.7	2	146.6	0.86	0.47
36.9	0	0	38	8	36	12	0		0	0	0	0	0	0	0	1	0	0	0	0	0	0	0	0	0	0	1	0	0	0	0	0	0	0	0	0	0	0	227	43	44.89	79	1.2	0.9	42.5	7.7	92.4	12.4	10.44
13.07	0	0	23	16	1	1	0		0	0	1	0	0	0	1	1	1	0	0	0	0	0	0	1	0	0	1	1	0	0	0	0	0	0	0	0	0	0	284	93	3.8	13	4.46	0.94	2	13	258.49	0.88	1.48
30.83	0	0	42	5	3	3	0		0	0	0	0	0	0	1	0	0	0	0	0	0	0	0	0	0	0	1	0	0	0	1	0	0	0	0	0	0	0	410	64	0.79	26	1.8	2	18.7	2.5	53.6	14.2	8.35
17.33	0	1	75	8	1	1	1	Gastric caner	0	1	0	1	1	0	0	1	1	0	0	0	0	0	0	0	0	0	0	0	0	0	0	0	0	0	0	0	0	0	618	941	27.36	11	1.5	3	15.5	30.9	336.1	1.46	1.81
5.5	0	0	66	7	4	4	0		0	0	0	0	0	0	0	1	0	0	0	0	0	0	0	0	0	0	1	0	0	0	0	0	0	0	0	0	0	0	155	1136	3.3	25	3.4	1.3	12.7	3.2	264.9	0.38	1.01
6.73	0	1	65	8	48	48	0		0	0	0	0	0	0	0	1	0	1	0	0	0	0	0	0	0	0	1	0	0	0	0	0	0	0	0	0	1	0	208	98	3.64	9	3.8	3.5	29.2	3.1	237.9	1.96	1.58
44.2	0	0	19	12	2	2	0		0	1	1	0	1	0	0	1	0	1	0	0	0	0	0	1	0	0	1	0	0	0	0	0	0	0	0	0	0	0	308	112	3.2	6	1.8	1.3	17.1	5.2	61.3	1.09	2.91
46.2	0	1	74	9	5	1	0		0	1	1	0	0	1	1	0	0	0	0	0	0	0	0	0	0	0	1	0	0	0	0	0	0	0	0	1	0	0	513	47	4.5	11	2	3.2	30.5	38.3	651.1	1.42	2.93
56.3	0	0	50	8	23	1	0		0	0	0	0	0	0	0	0	0	0	0	0	0	0	0	0	0	0	1	0	0	0	0	0	0	0	0	0	0	0	116	924	7.92	2	1.7	1	10	2	44	4.93	0.1
2.17	1	0	60	12	2	1	0		0	0	0	1	0	0	1	1	0	0	0	0	0	1	0	0	0	0	1	0	0	0	0	0	0	0	0	0	1	0	242	47	3.3	14	2.2	16.2	18.2	2	780.2	0.97	1.39
7.1	0	1	63	6	12	11	0		1	1	1	0	0	0	0	1	0	0	0	0	0	0	0	0	0	1	1	0	0	0	0	0	0	0	0	0	0	0	274	24	28.7	8	4.1	8.7	343.3	30.8	579.8	3.43	5.47
17.37	0	1	72	10	2	0.5	1	Hepatic carcinoma	0	0	0	0	1	0	1	1	0	1	0	0	0	0	0	1	1	1	1	0	0	0	0	0	0	0	0	0	0	0	271	44	11.9	6	346.7	4.3	12.7	13.7	990.2	0.1	1.33
26.4	0	0	30	11	0.5	0.5	0		0	0	0	0	0	0	1	1	0	0	1	0	0	0	0	1	0	1	0	0	0	0	1	0	1	0	0	0	0	0	757	3936	3.1	38	1.4	1.8	24.1	21.7	133.1	1.07	0.92
15.77	0	0	51	13	0.75	0.75	0		0	0	0	0	0	1	1	1	1	0	0	0	0	0	0	0	0	0	1	1	0	0	1	0	0	0	1	0	0	0	306	37	18.04	8	0.8	1.1	15.3	4.5	88.4	0.1	3.86
1	1	1	51	9	2	0.1	0		1	1	0	0	0	0	1	0	0	0	0	0	1	0	0	1	0	0	1	0	0	0	0	1	0	0	0	0	0	0	544	139	13.09	33	4.9	5.1	17.8	9.5	3096.3	0.92	3.13
16.5	0	1	70	12	4	3.5	0		0	0	1	0	0	0	0	1	1	0	1	0	0	0	0	1	0	0	1	0	0	1	1	0	0	0	1	0	0	0	164	640	22.5	54	1.4	5.1	48	84.7	293.4	0.39	0.97
8.1	0	1	69	7	3	3	0		1	0	0	0	0	0	0	0	0	1	0	0	0	0	0	1	0	0	1	0	0	0	0	0	0	0	1	0	0	0	227	762	110	78	1.5	4.9	51.5	47.4	498	1.29	1.59
45	0	0	56	6	5	5	0		0	0	0	0	0	0	0	0	0	0	0	0	0	0	0	1	0	0	1	0	0	0	0	0	1	0	0	0	0	0	1536	9057	0.82	2	1.6	0.7	87.3	5.6	3800.4	1.32	0.52
38.5	0	0	36	9	9	6	0		0	0	0	1	0	0	1	1	0	0	0	0	1	0	0	0	0	0	1	0	0	0	0	1	0	0	0	0	0	0	326	10	13	70	2.6	2.1	39.1	16.2	650.1	1.25	0.76
10.97	0	0	48	14	24	1	0		0	0	0	1	0	0	0	0	0	1	1	0	0	0	0	0	0	0	1	0	0	0	1	0	0	0	0	0	0	0	333	99	69.6	36	1.6	0.8	28.7	4.1	1173	1.15	1.48
2.3	1	1	25	16	8	8	0		0	1	1	0	0	0	1	1	1	0	0	0	0	0	0	1	0	0	1	0	0	0	1	1	0	0	0	0	0	1	622	764	3.6	8	2.1	1.4	48.9	20.3	1728.7	0.84	0.44
35.3	0	0	54	12	2	1	0		0	0	0	0	0	0	1	1	0	0	1	0	0	0	0	0	0	0	1	1	0	0	0	0	0	0	0	0	0	0	288	58	33.8	25	1.8	5.6	68.2	57.8	337	1.25	2.58
10.33	0	1	61	14	1	1	0		0	1	0	1	0	1	1	1	0	1	0	0	0	0	0	0	0	0	1	1	0	0	1	0	0	0	0	0	0	0	494	1254	4.4	7	1.2	6.2	16.5	8.8	1235.9	0.9	0.41
6.3	0	0	45	8	3	3	0		0	0	0	0	0	0	1	1	0	0	0	0	0	0	0	1	0	0	1	0	0	0	0	0	0	0	0	0	0	0	215	22	6.94	17	1.4	2.5	21.1	10.9	91.6	1.42	1.37
19.6	0	0	46	16	5	5	0		0	0	0	0	0	1	1	1	0	0	0	0	0	0	0	0	0	0	1	0	0	0	0	0	1	0	1	0	0	0	302	36	3.1	23	4.2	2.6	12.6	8.6	381.9	1.34	3.1
48.8	0	0	46	5	7	7	1	Lung cancer	0	0	1	0	0	0	0	1	0	0	0	0	0	0	0	0	0	1	1	1	1	0	0	0	0	0	0	0	0	0	336	44	30.2	17	2.3	5	50.5	29.2	61.8	1.03	2.31
20.47	0	1	58	13	1	1	0		1	1	0	0	1	0	1	1	0	0	0	0	0	0	0	0	0	0	1	1	0	0	0	0	0	0	0	0	0	0	287	26	113.9	71	2.9	1.2	7.7	2.2	74.4	3.71	3.09
40.1	0	1	64	13	7	2	0		1	0	0	0	0	0	0	1	0	0	1	0	1	0	0	1	0	0	1	0	0	0	0	1	0	0	0	0	0	1	342	477	13.37	5	2.4	4.1	20.1	18.3	495.1	3.87	2.09
16.6	0	1	59	8	3	3	0		1	1	0	0	0	0	0	0	0	1	0	0	0	0	0	0	0	1	0	0	0	0	0	0	0	0	0	0	0	0	469	1103	16.73	21	1.5	1.6	17.7	2	383.1	1.05	0.68
1.33	1	0	66	14	2	2	0		0	0	0	1	0	0	0	1	0	1	0	0	0	0	0	1	0	0	1	0	0	0	0	1	0	0	0	0	0	0	352	39	3.13	22	4.5	9.1	11.5	4.8	2420.5	1.88	1.7
0.27	1	1	62	13	3	3	0		0	0	1	0	0	0	1	1	0	0	0	0	0	0	0	0	0	0	1	1	0	0	0	0	1	0	0	0	0	0	478	53	0.65	5	2.4	28.4	18.6	0.9	1155.8	2.06	14.33
16.37	0	1	68	5	60	60	0		1	1	0	1	0	0	0	0	0	0	0	0	0	0	0	1	0	0	1	0	0	0	0	0	0	0	0	0	0	0	198	119	9.6	43	1.5	2.6	145.9	5.1	670.2	0.1	0.97
0.6	1	0	66	7	1	1	0		0	0	0	1	0	0	0	1	0	0	0	0	0	0	0	0	0	0	1	0	0	0	0	1	0	0	0	0	0	0	674	524	20.92	74	3.9	20.8	16.5	2	1822.1	1.11	1.88
13.63	0	0	50	6	6	6	0		0	0	0	0	0	0	1	0	0	0	0	0	0	0	0	1	0	0	1	0	0	0	0	0	0	0	0	0	0	0	208	63	3.1	4	2.7	1.2	9.8	4.7	165	1.17	1.52
15.7	1	0	62	10	72	69	0		0	1	0	1	1	0	1	0	0	1	0	0	0	0	0	1	0	0	0	0	0	0	0	0	0	0	0	0	0	0	178	60	15.7	23	4	1.7	19	5	324.3	0.1	0.1
16.6	0	0	34	5	15.2	6	0		0	0	0	0	0	0	0	1	0	0	0	0	0	0	0	0	0	0	0	0	0	0	0	0	0	0	0	0	0	0	149	317	6.12	2	1.5	1.6	38	10.9	1115	1.35	1.88
21.63	0	0	63	6	2	2	0		0	1	0	0	0	0	0	0	0	0	0	0	0	0	0	0	0	0	1	0	0	0	0	0	0	0	0	0	0	0	300	1124	8.9	19	2.5	1.3	14.2	6.4	92.3	0.67	1.12
1.2	1	1	65	9	4	3	0		0	0	0	0	0	0	0	1	1	0	0	0	0	0	0	1	0	0	1	1	0	0	0	0	0	1	0	0	0	0	718	2194	9.6	11	1.8	1.7	10.5	2	683.2	37.54	7.79
14.07	0	1	65	12	12	1	0		1	0	0	0	0	0	1	1	0	0	0	0	0	0	0	0	0	0	1	1	0	0	0	1	0	0	1	0	0	0	271	737	11.31	3	1.8	5.2	11.9	4.7	1326.5	0.1	0.1
11.63	0	1	47	7	15	15	0		0	0	0	1	1	0	1	0	0	0	0	0	0	0	0	1	0	1	1	0	0	0	0	0	0	0	0	0	0	0	196	429	117	65	1.65	2.26	6.6	2	665.43	0.93	0.1
21.9	1	0	66	9	3	3	0		1	0	0	0	0	1	0	0	0	0	0	0	0	0	0	0	0	0	1	0	0	0	1	1	0	0	0	0	0	0	455	58	47.22	32	1.5	3.4	52.6	4.9	372.1	3.31	3.05
30.03	0	0	48	8	3	3	0		0	0	0	0	0	0	1	1	0	1	0	0	0	0	0	0	0	0	1	0	0	0	0	0	0	0	0	0	0	0	261	33	18.89	17	1.59	3.62	12.2	3.27	87.04	1.19	0.47
40.9	0	1	56	4	4	4	0		0	0	0	0	0	0	1	0	0	0	0	0	0	0	0	0	0	0	1	0	0	0	0	0	0	0	0	0	0	0	315	530	0.27	7	2.6	2.1	7.4	9.4	357.4	0.1	1.43
12.03	0	0	58	13	108	108	0		0	0	0	1	0	0	0	0	0	1	1	0	0	0	0	0	0	0	1	0	0	0	1	0	0	0	0	0	0	0	492	1283	1.94	8	3.3	1.2	8.3	2	302.5	0.54	1.37
9.5	1	0	51	17	72	72	0		0	0	1	0	0	0	1	1	0	0	0	0	0	0	0	1	0	1	1	1	0	1	0	1	1	0	0	0	0	1	391	480	25.11	72	0.7	1.1	13.6	3.1	42	38.37	6.48
24.7	1	1	59	15	48	48	0		1	1	0	0	0	0	1	1	0	1	0	0	0	0	0	0	0	0	1	1	0	1	0	1	0	0	0	0	0	0	441	1268	70.6	71	2.6	1.1	15.6	25.6	387.3	0.62	0.38
43.7	0	1	56	12	1	1	0		1	1	0	0	0	0	1	1	1	0	0	0	0	0	0	1	0	0	1	1	0	0	0	0	0	0	0	0	0	0	339	51	6.7	69	4	4.3	11.5	7.3	1024	0.97	2.74
4.5	1	0	55	4	1	1	1	Lung cancer	0	1	1	0	0	0	0	1	0	0	0	0	0	0	0	1	0	0	1	1	0	0	0	0	0	0	0	0	0	0	314	212	3.1	33	0.9	2.9	12.3	11.3	121.9	8.22	0.1
41.2	1	1	43	13	6	5	0		0	1	0	0	0	0	1	0	0	0	0	0	0	0	0	1	0	0	1	0	0	0	0	0	0	1	0	0	0	0	1005	2758	3.3	6	3.2	1.2	10.3	6.4	1066.5	0.1	0.1
12.83	0	0	59	5	20	20	0		0	0	0	0	0	0	0	1	0	0	0	0	0	0	0	1	0	0	0	0	0	0	0	0	0	0	0	0	0	0	308	504	26.24	31	3	0.6	9.9	3.5	316	0.1	0.1
24.5	1	0	66	6	12	12	0		0	0	0	1	0	0	0	0	0	0	0	0	0	0	0	0	0	0	1	0	0	0	0	0	0	0	0	0	0	0	276	736	3	14	4.2	6.7	12.9	2	66.1	0.1	0.54
29.5	0	0	63	8	480	0.7	0		0	0	0	1	0	1	0	0	0	1	0	0	0	0	0	0	0	0	1	1	0	0	0	1	0	0	0	0	0	0	180	17	3.1	16	4.9	3.5	18.5	10.8	98.6	0.1	0.55
9.6	0	0	48	14	36	1.5	0		0	0	1	1	0	0	1	1	0	1	0	0	0	0	0	0	0	0	1	1	0	0	0	0	0	0	0	0	0	0	240	367	3.3	2	2.9	2.8	22.6	5.1	13.2	1.05	0.95
20.23	0	1	72	11	0.7	0.7	0		0	0	0	0	0	0	0	0	0	0	0	0	0	0	0	0	0	0	1	1	0	0	0	0	0	0	0	0	0	0	267	138	63.3	64	3	2.8	24.8	5.5	813.2	0.1	0.1
18.7	0	0	64	9	4	4	0		0	0	0	0	0	1	1	1	0	0	0	0	0	0	0	0	0	0	1	0	0	0	0	0	0	0	0	0	0	0	203	431	3.5	38	4.6	1.5	15.5	2	494.2	3.65	3.11
32.5	0	1	56	6	2	2	0		0	1	0	0	0	1	0	0	0	0	0	0	1	0	0	1	0	0	1	0	0	0	0	0	0	0	0	0	0	0	2714	16886	4.5	7	3.3	1	8.3	2	584.1	2.93	1.4
0.4	1	0	54	14	0.5	0.5	0		0	0	0	0	0	1	1	1	1	0	0	0	0	0	0	0	0	0	1	1	1	0	0	1	0	0	0	0	0	0	432	69	33.3	26	5.3	1.2	3.5	9.3	542.6	0.41	1.31
42.5	0	1	65	9	3	1	1	Lung cancer	1	1	0	0	0	0	1	1	0	1	0	0	1	0	0	1	0	0	1	0	0	0	0	0	0	0	0	0	0	0	202	90	42.7	7	1.5	2.2	5.8	3.2	376.8	0.1	0.46
0.3	1	0	71	6	0.1	0.1	0		0	0	0	1	0	0	0	1	0	0	0	0	0	0	0	0	0	0	0	0	0	0	0	1	0	0	0	0	0	0	3132	69289	43.71	77	2.1	3.6	45.9	8.5	9049.4	2.11	0.74
22.93	0	0	72	8	6	6	0		0	1	0	1	0	1	0	0	0	1	0	0	0	0	0	0	0	0	1	0	0	0	0	0	0	0	0	0	0	0	234	1143	7.87	9	3.2	3.6	72.9	22.7	197.8	0.67	1.12
1.83	1	1	75	19	0.4	0.4	0		0	0	0	0	0	0	1	1	0	0	0	0	1	0	1	1	0	0	1	1	0	0	1	1	1	0	0	0	0	0	415	49	7	52	1.2	7.2	9.5	4.5	1460.6	0.91	1.94
8.53	0	1	63	6	8	8	0		1	0	0	0	0	0	0	0	0	0	0	0	0	0	0	0	0	0	1	0	0	0	0	1	0	0	0	0	0	0	574	3854	3.3	7	2.8	1.8	7.5	2	543.4	0.72	0.34
20.93	0	0	68	6	6	6	0		0	0	0	0	0	1	0	0	0	0	0	0	0	0	0	0	0	0	1	0	0	0	0	0	0	0	0	0	0	0	231	571	7.4	19	1.3	1.3	12.1	2.8	238.3	0.1	0.27
27.2	0	0	64	8	36	1	0		0	0	0	0	0	0	0	0	0	0	0	0	0	0	0	0	0	0	1	0	0	0	0	1	0	0	0	0	0	0	185	47	3.1	19	2	1.1	11	2.2	315.4	0.46	0.1
18.73	0	1	59	10	29	24	0		0	0	0	0	0	0	0	1	0	0	0	0	0	0	0	0	0	0	1	1	0	0	0	0	0	0	0	0	0	0	796	1809	66.8	10	3.3	5.4	6.2	19.9	612.2	0.75	0.51
18.5	1	0	64	6	1	1	1	Colon cancer	0	0	1	0	0	0	0	1	0	0	0	0	0	1	0	1	0	0	1	0	0	0	0	0	1	0	0	0	0	0	275	89	0.97	9	3.5	2.9	7.6	8.2	4740.5	0.1	0.1
35.6	0	0	41	10	1	0.5	0		0	0	0	0	0	0	1	1	0	0	0	0	0	0	0	1	0	0	0	0	0	0	0	0	1	0	0	0	0	0	420	23	134	87	2.7	3.5	11.8	2.9	4408.5	0.1	0.1
38.5	0	0	44	6	1	1	0		0	0	0	0	0	0	0	1	0	0	0	0	0	0	0	1	0	0	1	0	0	0	0	0	0	0	0	0	0	0	255	63	31.3	23	1.6	1.8	11.4	4.8	176.9	0.67	1.12
33.8	0	0	65	10	9	0.1	0		0	0	0	0	0	0	0	1	0	0	0	0	0	0	0	0	0	0	1	0	0	0	0	0	0	0	0	0	0	0	186	30	1.18	16	2.2	0.5	25.8	4	195.7	0.1	0.1
35.7	0	0	51	9	2	2	0		0	0	0	0	0	1	0	0	0	0	0	0	0	0	0	1	0	0	1	0	0	0	0	0	0	0	1	0	0	0	412	97	51.4	14	3.3	1	8.3	3.1	226.1	0.19	0.1
36.4	1	0	57	12	2	2	0		0	0	0	1	0	0	0	0	0	0	0	0	1	1	0	0	0	0	1	0	0	0	0	0	1	0	0	0	0	0	1396	2692	45.7	67	9	1.9	22.1	2.2	3979.1	0.34	0.77
39.5	0	0	64	7	2	2	0		0	0	0	0	0	0	1	1	0	0	0	0	0	0	0	1	0	0	1	0	0	0	0	0	0	0	0	0	0	0	329	73	15.82	28	1.6	2.8	14.9	2.1	330.6	4.62	4.17
0.27	1	0	55	10	1	0.5	0		0	0	0	0	1	0	1	1	0	0	0	0	0	0	0	1	0	0	1	1	0	0	0	0	0	0	0	0	0	0	368	52	43.8	43	0.9	19.6	14.6	2	1492	1.25	0.1
41.4	0	0	49	10	0.5	0.3	0		0	0	0	0	0	0	1	1	0	0	0	0	0	0	0	1	0	0	1	1	0	0	0	0	0	0	0	1	0	0	465	164	9	19	1.2	3.1	66	3.3	437.4	2.43	0.1
6.43	0	0	75	19	1	1	0		0	0	0	1	0	0	1	1	0	1	0	0	0	0	0	1	0	0	1	0	0	0	0	0	0	0	0	0	0	0	216	205	12.9	16	2	2.6	48.2	2	129.4	0.1	0.1
0.5	1	0	74	11	3	3	0		0	0	0	1	0	0	0	0	0	0	0	0	0	0	0	0	0	0	1	1	0	0	0	0	1	0	0	0	0	1	350	324	13.48	14	1.3	4.7	63	32.7	1399.4	0.12	0.35
2.6	1	1	59	8	3	3	0		1	1	0	1	1	0	1	1	0	0	0	0	0	0	0	1	0	0	1	1	0	0	0	1	0	0	0	0	0	0	640	20	200.93	6	1.2	6.3	127.4	17.5	379.8	0.1	2.23
55.5	0	0	37	3	84	12	1	Colon cancer	0	0	0	0	1	1	0	1	0	0	0	0	0	0	0	0	0	0	1	0	0	0	0	0	0	0	0	0	0	1	686	3801	0.61	42	1.2	0.8	27.1	2	261.7	12.42	3.71
21.47	1	0	44	10	5	5	1	Bone tumor	0	0	0	0	0	0	1	1	1	0	0	0	0	0	0	1	0	0	0	0	0	0	0	0	0	0	0	0	0	0	266	201	3.1	6	1.34	1.06	3.06	7.7	25.6	0.1	0.1
44.5	0	0	52	6	3	1	0		0	1	0	0	0	0	0	0	0	0	1	0	0	0	0	1	0	0	1	0	0	0	0	0	0	0	0	0	0	0	265	61	3	9	4.1	2.1	8.5	15.6	186.2	1.07	1.9
42.2	0	0	45	3	3	3	0		0	0	1	0	0	0	1	1	0	0	1	0	0	0	0	1	0	0	1	0	1	0	0	0	0	0	0	0	0	0	230	100	3	5	2.1	1.3	14.9	2	96.5	0.1	0.1
19.5	0	0	66	7	6.5	6.5	0		0	0	0	0	0	0	0	0	0	0	0	0	0	0	0	1	0	0	0	0	0	0	0	0	0	0	0	0	0	0	936	5161	3.13	25	3.6	1.1	10.2	4.9	143.8	0.12	0.92
19.8	0	1	63	10	1	1	0		1	1	0	0	0	0	0	1	0	1	0	0	0	0	0	0	0	0	1	0	0	0	0	0	0	0	0	0	0	0	231	542	0.33	3	1	1.1	5.9	2	192.1	0.12	1.14
41.4	0	0	55	6	1	0.1	0		0	0	0	0	0	0	1	1	0	0	0	0	0	0	0	1	0	0	0	0	0	0	0	0	0	0	0	0	0	0	188	81	3	12	2.2	0.9	6.1	2.7	64.1	1.19	1.18
42.3	0	0	41	8	2	1	1	Cervical cancer	0	0	0	0	0	0	1	0	0	0	0	0	0	0	0	0	0	0	1	0	0	0	0	0	0	0	0	0	0	0	337	667	3	2	3	1.1	34.2	13.9	318.3	32.14	6.8
3.4	1	0	55	16	1	1	1	Breast cancer	0	0	0	0	0	0	1	1	0	0	0	0	0	0	1	1	0	0	1	0	0	0	0	0	0	0	0	0	0	1	570	912	3.2	15	6.2	3.5	13.2	33.5	1159.8	0.1	0.1
0.27	1	0	78	14	1	1	0		0	0	0	0	0	0	0	0	0	0	0	0	0	0	0	0	0	0	1	1	1	1	0	0	1	0	1	0	0	0	387	293	74.8	45	1	2.4	62.8	5.8	531.3	1.89	1.82
27.17	0	0	57	6	24	2	0		0	0	0	0	0	0	1	0	0	0	0	0	0	0	0	0	0	0	0	0	0	0	0	0	0	0	0	0	1	0	482	1499	3.1	51	2.4	0.8	17.6	3	98.1	0.1	0.1
6.8	1	0	58	5	2	1	1	Ovarian cancer	0	0	0	0	1	1	0	1	0	0	0	0	0	0	0	1	0	0	0	0	0	0	0	0	0	0	0	0	0	0	518	411	13.3	53	2.6	1.7	796.5	3	468.3	1.43	1.55
25.57	0	1	59	6	0.6	0.6	0		1	1	0	1	1	0	1	0	0	0	0	0	0	0	0	0	0	0	1	1	0	0	0	0	0	0	0	0	0	0	259	132	26.3	72	1.2	4	20.4	3.4	1974.2	0.87	0.53
14.97	0	1	76	9	12	12	0		1	1	0	1	0	0	0	1	0	0	0	0	0	0	0	1	0	1	1	0	0	0	0	0	1	1	0	0	0	0	297	164	41.5	5	3.1	17.5	56	9.5	1309.3	0.1	0.1
9.93	0	1	60	12	5	5	0		0	0	0	0	0	0	0	0	0	1	0	0	0	0	0	1	0	1	1	0	0	0	0	0	0	0	0	0	0	0	425	704	28.6	29	3.4	2.3	26.1	13.4	930.9	0.1	0.1
57.1	0	0	54	8	48	42	1	Ovarian cancer	0	0	1	0	1	1	0	1	0	1	0	0	0	0	0	0	0	0	1	0	0	0	0	1	0	0	0	0	0	0	280	132	1.6	15	2.6	4.7	18.3	23.3	366	0.1	0.31
22.03	0	0	60	6	3	2	0		0	0	0	0	0	0	0	1	0	0	0	0	0	0	0	0	0	0	1	0	0	0	0	0	0	0	0	0	0	0	507	199	3.1	5	5.9	2.7	13.5	26.5	556.6	1.4	0.79
8.4	0	0	90	6	360	6	0		0	0	0	0	0	0	0	0	0	0	0	0	0	0	0	0	0	0	1	0	0	0	0	0	0	0	0	0	0	0	196	536	29.11	69	1.7	3.1	67.6	2.3	230.4	0.1	0.1
27.83	0	1	56	6	12	7	0		1	1	0	1	0	0	0	1	0	0	0	0	0	0	0	0	0	0	0	0	0	0	0	0	1	0	0	0	0	0	231	18	3.1	1	3	3.3	16.2	0.8	317.3	0.93	1.16
1.13	1	1	66	18	11.2	6.2	1	Lymphoma	1	1	0	0	0	0	1	1	1	0	0	0	0	0	0	0	0	1	1	1	0	0	0	1	1	0	1	0	0	1	271	355	55.41	92	1.8	3.2	57.8	18.4	1493.9	3.25	1.34
51	0	0	55	7	1	1	0		0	0	0	0	0	0	0	0	0	0	0	0	0	0	0	1	0	0	1	0	0	0	0	0	0	0	0	0	0	0	366	985	1	10	1.6	1.9	14.4	3.2	45.5	5.28	0.45
37.2	0	0	53	9	3	2	0		0	0	0	0	0	0	1	1	1	0	0	0	0	0	0	0	0	0	1	0	0	0	0	0	0	0	0	0	0	0	205	81	3	2	3.1	2	8.9	6.1	127.2	0.1	5.25
12.5	1	0	31	8	1	1	0		0	0	0	0	0	0	0	0	0	0	0	0	0	0	0	0	0	1	1	0	0	0	0	1	0	0	0	0	0	1	1061	9370	6.4	8	1.5	2.2	14.6	27.8	597	0.1	0.1
0.5	1	0	63	8	4	4	0		0	0	0	0	0	0	1	1	0	0	0	0	0	0	0	0	0	0	1	0	0	0	0	0	0	0	0	0	0	0	341	27	3.52	8	1.7	16.6	9.5	17.2	1658.1	3.1	0.1
23.23	0	0	47	6	1	1	0		0	0	0	0	0	1	1	0	0	0	0	0	0	0	0	0	0	0	1	0	0	0	0	0	0	0	0	0	0	0	230	643	3.8	5	2.4	1.2	5.4	22.4	29.5	0.5	0.65
1.5	1	0	61	3	1	1	0		0	0	0	0	0	0	0	1	1	0	0	0	1	0	0	0	0	0	1	0	0	0	0	0	0	0	0	0	0	0	397	226	10.4	14	3.1	7	26.1	3.1	2284.6	0.1	0.1
23.93	0	1	72	13	1	1	0		0	0	0	0	0	0	0	1	0	1	0	0	0	0	0	1	0	0	1	0	0	0	0	0	1	0	0	0	0	0	346	134	11	6	2.5	3.5	45.2	4.3	372.3	0.67	1.12
0.73	1	1	39	8	12	1	1	Thyroid cancer	1	0	0	0	0	0	1	0	0	0	0	0	0	0	0	1	0	1	1	0	0	1	0	1	0	0	1	0	1	0	686	59	3.1	6	5.5	11.9	39.4	19.8	18537.5	3.75	0.93
27.9	0	0	62	7	8	1	0		0	0	0	0	0	0	0	1	0	1	0	0	1	0	0	1	0	0	1	0	0	0	1	1	0	0	1	0	0	0	409	1261	11.3	27	2.6	1.1	5.8	2	335.2	0.21	0.78
37.5	1	0	51	8	125	12	0		0	0	0	0	0	1	0	1	0	0	0	0	0	0	0	1	0	1	1	0	0	0	0	0	0	0	0	0	0	0	293	20	25	47	1.1	2.2	10.7	19.4	2531.6	0.37	0.12
26.8	0	0	54	7	6	0.5	0		0	0	0	0	0	1	0	1	0	0	0	0	0	0	0	1	0	1	1	0	0	0	1	1	0	0	0	0	1	0	260	58	28.9	11	1.9	3.5	14.7	2	332.4	0.48	0.1
29.2	0	1	64	8	3	2.5	0		0	0	0	1	1	0	0	0	0	0	0	0	0	0	0	0	0	0	1	0	0	0	0	0	0	0	0	0	0	0	125	1165	3.1	7	1.8	3.8	13.1	4.3	430	1.03	0.71
57.3	0	0	49	4	24	21	0		0	0	0	0	0	0	1	1	0	0	0	0	0	0	0	0	0	0	1	0	0	0	0	0	0	0	0	0	0	0	302	20	0.7	7	7.6	2.5	25.2	12.8	54.7	0.77	0.1
51.9	0	0	67	9	2	1	0		0	1	1	0	0	0	1	1	0	0	0	0	0	0	0	1	0	1	1	0	0	1	0	0	0	0	0	0	0	0	755	2824	7.9	13	3.1	1.2	19.8	2	401.1	0.1	0.1
2.2	1	1	89	16	1	1	0		1	0	0	0	0	0	1	1	0	0	0	0	0	0	0	1	0	0	1	1	0	1	0	0	0	0	0	0	0	0	273	93	151.53	60	0.7	1.5	253.7	2	1111.4	0.53	0.1
33.9	0	0	47	6	11	1	0		0	0	0	0	0	0	0	1	0	0	0	0	0	0	0	1	0	0	1	0	0	0	0	1	0	0	0	0	0	0	309	44	11.2	17	3.8	1.5	19.8	26.4	138	0.1	10
32.5	0	0	28	8	0.3	0.2	1	Thyroid cancer	0	0	0	0	0	0	1	0	0	0	0	0	0	0	0	1	0	0	1	1	0	0	0	0	0	0	0	0	0	0	481	45	227	69	0.6	1.4	28.2	9.5	3203	0.1	0.1
1.03	1	1	62	15	0.1	0.1	0		0	0	0	0	0	0	0	0	0	0	0	0	0	0	0	0	0	0	1	1	0	0	0	1	0	0	0	0	0	1	1414	5665	24.8	31	1.9	3.9	91.6	19	917.7	0.1	0.1
31.7	0	1	57	12	12	9	0		1	1	0	0	0	0	0	1	0	0	1	0	0	0	0	0	0	0	1	0	0	0	0	0	0	0	0	0	0	0	173	48	2.2	23	2	3.3	6.6	14.3	392.8	0.1	0.1
9.6	0	0	55	9	108	0	0		0	0	0	0	0	1	0	1	0	0	0	0	0	0	0	0	0	0	1	0	0	0	0	0	0	0	0	0	0	0	221	192	6.36	22	1.1	2.1	12.4	24.2	257.4	0.99	1.31
10.83	0	1	76	12	0.5	0.5	0		1	0	0	0	0	0	1	1	0	0	0	1	0	0	0	0	0	1	1	0	0	0	1	1	0	0	0	0	0	0	272	694	291.12	54	1.4	1.8	19	9.2	1971.5	3.16	0.99
22.3	0	0	49	8	1	1	0		0	0	0	0	0	0	1	1	0	0	0	0	0	0	0	0	0	0	0	0	0	0	0	0	0	0	1	0	0	0	300	124	3.3	70	2.1	1.5	9.8	93.3	103.3	0.1	0.1
7.03	0	0	70	10	24	24	0		0	0	0	1	0	0	0	0	0	0	1	0	0	0	0	1	0	0	1	0	0	0	0	0	0	0	0	0	0	0	185	22	152	119	2	2.7	28.8	2	406.8	0.1	0.1
15.73	0	0	61	8	10	2	0		0	0	0	1	1	0	0	1	0	0	0	0	0	0	0	1	0	0	1	0	0	0	0	0	0	0	0	0	0	1	278	429	2.97	38	2.6	1.2	16.1	2	277.9	0.1	0.1
26.2	0	1	45	3	0.5	0.5	0		1	0	0	0	0	0	1	1	0	1	0	0	0	0	0	1	0	0	1	0	0	0	0	0	0	0	1	0	0	0	328	49	67.7	11	6.3	3.8	30.5	2.5	562	0.1	1.69
6.57	0	1	60	8	24	24	0		1	0	0	0	0	0	0	0	0	1	0	0	0	0	0	1	0	0	1	0	0	0	1	0	0	0	0	0	0	0	500	465	55.96	25	1.2	3.4	28.1	23.5	1900	1.07	1.11
3.03	1	0	79	10	12	12	0		0	0	1	0	0	0	0	1	0	0	0	0	0	0	0	0	0	0	1	0	0	0	0	0	0	0	0	0	0	0	216	24	55.12	90	1.9	2.1	36.3	8	1460.3	0.1	2.34
29.2	0	0	75	10	1	1	0		0	0	0	1	0	0	1	1	0	0	0	0	0	0	0	1	0	0	1	0	0	0	0	1	0	0	0	0	0	0	146	412	125.5	101	1.6	2	17.8	2.1	2082.5	3.37	1.68
27.3	0	0	46	4	3	2	0		0	0	0	0	0	0	0	1	0	1	0	0	0	0	0	1	0	0	1	0	0	0	0	0	0	0	0	0	0	0	537	1828	2	28	1.4	1.6	14.3	2	18.3	0.1	0.1
30.5	0	1	67	7	3	1	1	Renal carcinoma	0	0	0	0	0	0	0	1	0	0	0	0	0	0	0	0	0	0	1	0	0	0	0	1	0	0	1	0	0	0	119	22	139	80	1.3	3	6.7	3.2	411.6	0.1	0.1
37.3	0	0	66	7	1	1	0		0	0	0	1	0	0	1	0	0	0	0	0	1	0	0	0	0	0	1	0	0	0	1	0	0	0	0	0	0	0	1824	14220	7.2	16	1.3	39.2	18.7	11	304.6	2.73	1.03
1.1	1	0	71	11	3	3	0		0	0	0	0	0	0	0	0	0	0	0	0	0	0	0	0	0	0	1	0	0	0	1	0	0	0	0	0	0	1	375	59	15	33	1.9	7.2	37.2	38.4	189.8	0.95	1.46
37.9	0	0	49	6	3	2	0		0	0	0	0	0	0	0	1	0	0	0	0	0	0	0	0	0	0	1	0	0	0	0	0	0	0	1	0	0	0	267	36	3	64	3.2	8.2	12.5	11.2	1670.3	39.84	0.1
52.9	0	0	45	12	0.5	0.1	0		0	0	0	0	0	0	1	1	1	0	0	0	0	0	0	0	0	0	1	0	0	0	0	0	0	0	0	0	0	0	377	112	2.9	8	1.9	1.2	14.9	7.2	152.7	0.1	0.1
36.1	0	0	73	6	6	0.1	0		0	0	0	0	0	0	0	1	0	0	0	0	0	0	0	0	0	0	1	0	0	0	0	0	0	0	0	0	0	0	463	112	0.8	2	1.3	9.1	33.7	38.9	306.3	0.1	0.1
18.53	0	0	46	13	5	5	0		0	0	0	0	0	1	1	1	1	0	0	0	0	0	0	1	0	0	1	0	0	0	0	0	0	0	0	0	0	0	246	39	3.13	49	1.4	3.8	23.7	4.3	228.6	0.1	0.1
51.6	0	1	31	12	1	0.1	0		1	0	0	0	0	0	1	1	0	0	0	0	0	0	0	0	0	0	0	0	0	0	0	1	0	0	0	0	0	0	397	182	2.89	2	3.1	1.5	23	2	896.1	0.1	0.1
51.6	0	0	26	6	5	2	0		0	0	0	0	0	0	1	0	0	0	0	0	0	0	0	1	0	0	0	0	0	0	0	0	0	0	0	0	0	0	432	82	3.3	27	1.1	0.6	10.6	5.7	264.8	0.1	0.1
13.37	0	0	73	3	0.5	0.5	0		0	0	0	1	1	0	0	1	0	0	0	0	0	0	0	1	0	0	0	0	0	0	0	0	0	0	1	0	0	0	370	322	101	34	1.4	2	41.4	10.1	3067.6	0.78	0.34
15.23	0	0	49	8	11.2	3.2	0		0	0	0	0	1	0	0	1	0	0	0	0	0	0	0	0	0	0	1	0	0	0	0	1	0	0	0	0	0	0	704	364	5.8	31	3.73	7.3	11.7	8.51	4832.72	0.1	0.1
37.2	0	0	49	8	120	120	0		0	0	0	0	0	0	0	1	0	1	0	0	0	0	0	1	0	0	0	0	0	0	0	0	0	0	0	0	0	0	191	27	32	64	1.4	1.6	11.7	2	1095	5.42	4.82
0.7	1	0	78	9	2	2	0		0	0	0	0	0	0	0	0	0	0	0	0	0	0	0	0	0	0	1	0	0	1	0	1	0	0	0	0	0	0	1226	4651	7.58	23	1.5	1.6	26.5	2	613.7	3.31	0.1
38.2	1	0	60	9	4	3	0		0	1	1	0	0	0	0	1	0	0	0	0	1	1	1	1	0	0	1	0	0	0	0	0	0	0	0	0	0	0	622	1621	0.56	17	1.1	2.8	64.1	20.4	4447.7	0.1	0.1
50.1	0	0	57	5	36	36	0		0	0	0	0	1	1	0	0	0	1	1	0	0	0	0	0	0	0	1	0	0	0	0	0	0	0	0	0	0	0	210	1107	8.6	47	3.2	1	24.6	2.4	181.8	0.1	0.53
52.1	0	0	42	10	168	1	0		0	0	0	0	0	1	1	1	0	0	0	0	0	0	0	0	0	0	1	0	0	0	0	0	0	0	0	0	0	0	211	18	11.3	23	1.1	3.1	64.9	23.3	18	0.1	0.1
49.6	0	0	59	10	9	1	0		0	0	0	0	0	0	0	1	0	0	1	0	0	0	0	0	0	0	1	1	0	0	0	1	0	0	1	0	0	0	300	415	175	66	1.6	4.5	49.2	11.5	2073	0.1	0.1
0.5	1	0	56	9	37	3	0		0	0	0	0	0	0	0	0	0	0	0	0	1	0	0	0	0	1	1	0	0	0	0	0	0	1	0	0	0	0	255	412	131.96	31	0.5	2.4	44	3	1480.5	0.1	0.33
30.3	0	0	68	8	4	0.5	0		0	0	0	1	0	0	1	0	0	0	0	0	0	0	0	0	0	0	1	0	0	0	0	0	0	0	0	0	0	0	336	50	3.1	9	11.2	9.5	136.2	1.9	1237.6	0.1	0.1
17.97	0	0	59	6	36	36	0		0	0	0	0	0	0	0	0	0	0	0	0	0	0	0	0	0	0	1	0	0	0	0	0	0	1	0	0	1	0	161	1275	0.78	14	1.6	2.7	18.9	2	47.9	0.1	0.1
30.7	0	0	56	5	1.5	1.5	0		0	0	0	0	0	0	0	0	0	1	0	0	0	0	0	1	0	0	0	0	0	0	0	0	0	0	0	0	0	0	572	29	25.9	11	2.26	3.19	12.6	7.48	188.46	0.55	0.59
0.97	1	0	72	10	2	1.5	0		0	0	1	1	0	0	0	1	1	0	0	0	0	0	0	1	0	0	1	0	0	0	0	1	0	0	1	0	0	0	323	239	83.6	19	19.43	3.06	3.9	9.5	10212.31	0.34	0.1
35	0	0	43	10	3	0.1	0		0	0	0	0	0	0	1	1	0	0	0	0	0	0	0	1	0	0	1	0	0	0	0	0	0	0	1	0	0	0	259	116	3.66	12	4.3	1.1	60.5	2.7	687.6	18.62	0.15
2.3	1	1	49	6	1	1	0		1	1	0	1	1	1	1	1	0	0	0	0	0	0	0	0	0	0	1	0	0	0	0	0	0	0	0	0	0	0	475	134	0.5	25	1.3	24.8	29.8	2.8	751.2	1.42	1.32
32	0	1	52	7	6	3	0		0	0	0	1	1	1	0	0	0	0	0	0	0	0	0	0	0	0	0	0	0	0	0	0	0	0	0	0	0	0	679	6972	9.3	2	1.9	0.8	6.1	3	229.7	0.1	0.1
45.5	1	0	55	15	2	2	0		0	0	0	1	1	0	0	1	0	1	0	0	0	0	0	0	0	0	1	0	0	0	0	0	0	0	0	0	0	0	298	139	0.91	51	1.6	1.1	18.3	3.3	289.6	1.79	0.94
16.2	0	0	34	8	1	1	0		0	0	0	0	0	0	1	1	0	0	0	0	0	0	0	0	0	0	1	0	0	0	0	0	0	0	0	0	0	0	265	71	3.3	36	1.5	2.6	9.2	6.1	414.9	0.1	0.1
36	0	1	71	5	0.7	0.1	0		0	0	0	0	1	0	0	0	0	0	0	0	0	0	0	0	0	0	0	0	0	0	0	1	0	0	1	1	0	0	211	46	90.1	96	1.3	5.5	18.5	7.2	1945.3	1.19	0.47
49.2	0	0	38	12	1	0.5	0		0	0	0	0	0	0	0	1	0	0	0	0	0	0	0	1	0	0	1	1	0	0	0	1	0	0	0	1	0	0	209	102	2	17	1.1	1.8	13.1	4.3	128.8	0.1	0.1
16.9	0	1	77	5	0.1	0.1	0		1	1	0	0	1	0	0	0	0	0	0	0	0	0	0	0	0	0	1	0	0	0	0	0	0	0	1	0	0	0	166	526	101	104	1.4	2.6	44.8	24.7	739.6	11.01	25.88
19.77	0	0	75	8	4.5	4.5	0		0	0	0	0	0	0	1	1	0	0	0	0	0	0	0	1	0	0	1	0	0	0	0	0	0	0	0	0	0	0	371	49	15.6	41	2.8	0.9	11.4	9.9	334.9	0.12	1.12
5.2	1	0	45	8	60	0	1	Nasopharyngeal carcinoma	0	0	0	0	0	0	0	1	0	0	0	0	0	0	0	1	0	0	1	1	0	0	0	0	0	0	0	0	0	0	276	32	106.7	51	2.1	1.8	26.1	5.9	1169.5	0.1	0.1
41.9	0	0	20	8	2	2	0		0	0	0	0	0	1	0	1	0	0	0	0	0	0	0	1	0	0	0	0	0	0	0	0	0	0	0	0	0	0	722	578	3	20	4.2	11.1	12.9	7.1	782.5	0.1	0.1
37.6	0	1	62	6	240	1	0		1	0	0	0	0	0	0	0	0	0	0	0	0	0	0	0	0	0	1	1	0	0	0	0	0	0	0	0	0	0	426	876	15.1	14	2.2	1.3	23.6	2	176.7	1.05	0.4
14.53	0	1	75	8	1	1	0		0	0	0	1	0	0	1	1	0	0	0	0	0	0	0	0	0	0	1	0	0	0	0	0	0	0	0	0	0	0	170	513	198	10	2.09	2.63	4.41	27.6	1030.9	0.1	0.36
0.43	1	1	63	13	0.5	0.25	0		0	0	0	1	1	0	0	1	0	0	0	0	0	0	0	0	0	1	1	1	0	0	0	0	0	0	0	0	0	0	374	99	40.7	12	1	3.7	4.6	4.5	3217.5	0.1	0.1
24.5	1	0	63	5	2	0.5	1	Lymphoma	0	0	0	0	0	0	0	0	0	0	0	0	0	0	0	1	0	1	0	0	0	0	0	0	0	0	1	1	0	0	348	710	24.79	23	2.8	0.6	19.5	4.4	271.6	0.1	0.1
31.5	0	0	21	8	0.6	0.1	0		0	0	0	0	0	0	0	1	0	0	0	0	0	0	0	1	0	1	1	0	0	0	0	1	0	0	0	0	0	0	315	22	58.6	21	1.4	5.5	10.1	3	382.5	0.1	0.1
35.3	0	1	62	10	0.1	0.1	0		1	1	0	1	0	0	1	1	0	0	0	0	0	0	0	1	0	0	1	0	0	0	0	0	0	0	0	0	0	0	220	118	3.1	14	5.1	2.5	24	2	231.1	0.1	0.1
40.5	0	0	29	10	2	2	0		0	0	0	0	0	0	1	0	0	0	0	0	0	0	0	1	0	0	0	0	0	0	0	0	1	0	0	0	0	0	288	26	9.6	33	0.8	1	20.8	4.6	1488.4	0.9	4.87
15.6	0	1	76	7	2	2	0		1	1	0	0	0	0	0	0	0	0	0	0	0	0	0	1	0	0	1	0	0	0	0	0	0	0	1	1	0	0	212	18	1	23	3.4	2.6	115.4	7.6	322.8	0.1	1.31
37	0	0	50	5	3	2	0		0	0	0	0	1	0	0	1	0	1	0	0	0	0	0	1	0	0	1	0	0	0	0	0	0	0	1	0	0	0	291	218	9.88	16	4.2	1	19.7	15.2	120.9	0.21	0.1
36.7	0	0	74	8	12	12	0		0	0	0	1	0	0	1	1	0	0	0	0	0	0	0	0	0	0	0	0	0	0	0	0	0	0	0	0	0	0	414	208	3	12	9.2	1.9	13	2.4	122.6	0.1	1.91
7.17	0	1	57	10	0.5	0.5	0		1	0	0	0	0	0	0	0	0	1	0	0	0	0	0	1	0	0	1	1	0	0	0	0	0	0	0	0	0	0	467	1109	14.58	10	2.5	2.4	22.9	9.2	223.8	0.1	0.54
0.53	1	0	57	9	10	2	1	Thyroid cancer	0	0	0	0	0	0	1	1	0	0	0	0	0	0	0	0	0	0	1	0	0	0	0	0	0	0	1	0	0	0	283	32	0.35	9	1	3.3	7.6	6.7	925.9	2.78	0.15
12.83	0	1	64	11	6.5	0.5	0		0	0	1	0	1	0	0	1	0	0	0	0	0	0	0	0	0	0	1	0	0	0	0	0	1	0	0	0	0	0	233	528	3.1	7	1.2	2.9	28.8	2	258.6	0.18	0.79
5.5	1	0	58	9	0.3	0.3	0		0	0	0	0	0	0	0	1	1	0	0	0	0	0	0	0	0	0	1	1	0	0	0	0	0	0	0	0	0	0	395	28	7.8	28	1.6	4.1	20.1	4.6	720.4	0.48	0.1
1.2	1	1	57	12	1	0.1	0		1	0	0	0	0	0	1	1	0	0	0	0	0	0	0	0	0	0	1	0	0	0	0	1	0	0	0	0	0	0	455	305	0.2	15	4.3	10.2	25.4	16.6	2418.3	0.1	0.1
11.9	1	1	66	4	120	5	1	Lung cancer	1	0	0	1	1	1	1	1	0	0	0	0	0	0	0	1	0	1	1	0	1	0	0	0	0	0	0	0	0	0	148	52	12.1	16	1.5	2.4	37.5	35.4	166.8	1.07	1.61
48.5	0	1	59	6	60	58	0		1	0	0	1	0	0	0	1	0	0	0	0	0	0	0	1	0	0	0	0	0	0	0	0	0	0	1	0	0	0	290	1206	2.2	1	4.2	2.3	9	2.5	221.8	0.66	0.1
7.2	0	0	53	8	4	0	0		0	0	0	0	0	0	1	0	0	0	0	0	0	0	0	0	0	0	1	0	0	0	0	0	0	0	0	0	0	0	274	46	77.8	43	1.7	1.2	6.6	3.2	185.1	0.68	2.28
48.2	0	1	50	5	1	1	0		0	0	0	0	0	0	1	0	0	0	0	0	0	1	0	1	0	1	1	0	0	0	0	0	0	0	0	0	0	0	247	716	93.9	95	1.9	3.7	15.2	3.6	5225.4	1.26	0.1
30.7	0	0	37	12	36	0.1	0		0	0	0	0	0	0	0	1	0	1	1	0	0	0	0	0	0	0	1	1	0	0	0	0	0	0	0	0	0	0	216	61	10.3	27	2.2	0.6	21.6	2.9	154	0.1	0.1
15.27	0	1	57	5	72	0.5	0		1	0	0	0	0	0	0	0	0	0	0	0	0	0	0	0	0	0	1	0	0	0	0	0	0	0	0	0	0	0	410	379	6.3	6	2.9	14.7	253.5	712.1	1065.2	0.1	0.1
0.27	1	0	76	19	1	1	0		0	0	0	1	1	0	0	1	0	1	0	0	1	1	0	0	0	0	1	0	0	0	0	0	0	0	0	0	1	0	448	965	3.8	35	1.8	100.4	22.1	28.3	563.5	0.42	1.53
12.1	0	0	65	11	2	2	0		0	0	0	0	0	0	0	1	1	0	0	0	0	0	0	1	0	0	1	0	0	0	0	0	0	0	1	0	0	0	310	395	9.5	42	2.4	2.2	21.8	4	213.9	26.28	11.76
13.73	0	0	24	6	0.7	0.7	0		0	0	0	0	0	1	0	0	0	0	0	0	0	0	0	1	0	1	1	0	0	0	0	0	1	0	0	0	1	0	955	1686	45.9	21	3.9	2.9	7.2	7.1	396.2	0.1	0.1
0.23	1	0	54	14	3	0.5	0		0	0	0	0	0	0	0	1	0	0	0	0	0	0	0	0	0	0	1	1	1	0	1	0	1	0	0	1	0	0	473	80	3.1	11	6.6	51.4	12.5	22	7230.6	0.1	0.1
45.8	0	1	52	9	5	5	0		0	0	0	0	0	0	0	0	0	0	0	0	0	0	0	1	0	0	1	1	0	0	0	1	0	0	0	0	0	0	787	4773	39.5	43	2.1	12.6	29.1	33.2	1663.8	0.1	1.04
41.73	0	0	53	10	3	3	0		0	0	0	0	0	0	0	0	0	1	0	0	0	0	0	0	0	1	1	0	0	0	0	0	0	0	0	0	0	0	222	1062	7.4	13	1.61	1.3	9.8	9.58	56.24	4.45	2
38.9	0	1	41	7	1	1	0		0	1	0	0	0	0	1	1	0	0	0	0	0	0	0	1	1	1	1	0	0	0	0	0	0	0	0	0	0	0	302	93	5.74	45	3.4	2.9	23.6	3	1407.7	0.1	0.86
6.77	1	0	56	11	8	3	0		0	0	0	0	0	0	0	1	0	0	0	0	0	0	0	0	0	0	1	1	0	1	0	1	0	0	0	0	0	0	368	826	75	48	5.8	5.8	70.7	5.9	472.1	1.01	1.97
30.1	0	0	47	5	3	3	0		0	0	0	0	0	1	0	1	0	1	0	0	0	0	0	0	0	0	1	0	0	0	0	0	0	0	0	0	0	0	230	39	7.9	25	1.6	1.1	10.9	2	56	0.1	0.1
28.3	0	1	72	6	14	2	0		0	0	0	1	0	0	0	0	0	0	0	0	0	0	0	1	0	0	1	0	0	0	0	0	0	0	0	0	0	0	250	81	3.1	18	1.4	10.3	89.3	1100.3	351.9	0.1	0.1
2.7	1	1	70	5	0.5	0.1	0		1	0	0	1	0	0	0	1	0	0	0	0	0	0	0	1	0	0	0	0	0	0	0	0	0	0	0	0	0	0	338	442	24.6	12	1.5	12.8	12.3	7.3	441.2	0.1	0.47
48.4	0	0	33	8	1	1	0		0	0	0	0	0	0	0	1	0	0	0	0	0	0	0	1	0	0	1	0	0	0	0	0	0	0	0	0	0	0	325	735	0.36	9	1.1	2.8	10.5	4.3	598.5	1.15	0.53
14.07	0	0	69	6	3	3	1	Thyroid cancer	0	0	0	0	0	0	0	0	0	0	0	0	0	0	0	0	0	0	1	0	0	0	0	0	0	0	1	0	1	0	635	1470	4.4	27	1.8	3.5	16.3	2.6	762.3	0.56	1.19
10.6	0	0	63	10	1.5	1	1	Nasopharyngeal carcinoma	0	0	0	1	0	0	1	0	0	0	0	0	0	0	0	1	0	0	0	0	0	0	0	0	0	0	0	0	0	0	282	183	11.3	36	2.7	0.7	6.6	2	272.4	1.11	0.1
57.4	0	0	54	5	4	4	0		0	0	0	0	0	1	0	0	0	0	1	0	0	0	0	1	0	0	1	0	0	0	0	0	0	0	0	0	0	0	1025	2059	5.15	10	3.1	4.7	21.9	7.4	6129	0.49	0.1
10.13	0	0	65	17	10	4	0		0	0	0	1	1	0	0	1	1	1	0	0	0	0	0	0	0	0	1	0	0	0	1	0	1	0	0	0	0	0	517	120	4.3	14	6.2	2.7	46.2	4.1	134.4	2.3	0.26
36.5	1	1	64	5	1	1	0		0	1	0	0	0	0	0	1	0	0	0	0	0	0	0	0	0	0	1	0	0	0	0	0	0	0	1	0	0	0	246	51	20.5	7	3.7	0.7	9.4	2	418.5	0.1	0.1
0.7	1	1	78	13	2	1	0		0	0	0	1	0	0	1	1	0	0	0	0	0	0	0	0	0	0	1	0	0	0	1	0	1	0	1	0	0	0	540	268	57.3	77	1.9	7	28.4	13.3	2433.3	7.07	11.49
10.87	0	1	65	8	60	58	0		1	0	0	0	0	0	0	0	0	0	0	0	0	0	0	0	0	0	1	0	0	0	0	0	0	0	0	0	0	0	251	54	9.56	31	2.1	13.3	374.8	2	196.7	0.1	0.1
30.7	0	1	55	10	0.6	0.5	0		0	1	0	1	0	0	0	1	0	0	0	0	0	0	0	1	0	0	1	1	1	0	0	0	0	0	0	0	0	0	389	113	40.6	35	2	9.8	9.6	2.1	975.7	3.48	2.34
23.23	0	0	70	8	2	2	0		0	0	0	1	0	0	0	0	0	1	0	0	0	0	0	0	0	0	1	0	0	0	0	0	0	0	1	0	1	0	229	233	2.4	18	1.6	1.1	28.3	3.6	363	0.18	0.18
27.4	0	0	42	9	0.5	0.5	0		0	0	0	0	0	0	1	0	0	0	0	0	0	1	0	0	0	1	1	0	0	0	0	0	0	0	0	0	0	0	677	344	0.7	12	2.2	2	28.1	36.9	282.1	0.1	0.1
32.3	0	0	37	9	0.5	0.5	0		0	0	0	0	1	0	1	0	0	0	0	0	0	1	0	0	0	1	1	0	0	0	0	0	0	0	0	0	0	0	677	344	0.9	16	2.2	1.2	18	49.7	282.1	0.1	0.1
28.2	0	0	50	12	1	0.5	0		0	0	0	0	0	0	0	1	0	0	0	0	0	0	0	0	0	0	1	0	0	0	0	0	0	1	1	0	0	0	326	931	26.7	23	3.7	3.4	16.6	14.9	230.4	0.99	1.17
2.3	1	0	51	14	0.5	0.5	1	Thyroid cancer	0	0	0	0	0	0	0	1	1	0	0	0	1	0	0	1	0	0	1	1	0	0	1	1	0	0	1	0	1	0	586	105	4.4	89	7.3	8.4	18.3	136.9	1399.6	1.66	0.1
6.5	0	0	32	10	6	6	0		0	0	0	0	0	1	1	0	1	0	0	0	0	0	0	1	0	0	1	0	0	0	0	0	0	0	0	0	0	0	402	278	3.3	28	2	1.7	11.8	68.8	111.5	1.46	1.99
10.17	0	1	36	14	6	6	0		1	0	0	0	0	0	0	1	1	0	0	0	0	0	0	0	0	0	1	0	0	0	0	1	1	0	0	0	0	0	406	201	3.3	16	2.7	3.3	14.5	2	1221.3	0.48	0.7
6.27	0	0	64	10	2.5	2	0		0	0	0	0	0	0	0	1	0	1	0	0	0	0	0	1	0	1	1	0	0	0	0	0	0	0	0	0	0	0	650	3726	1.39	11	1.5	1.1	19.8	2.8	41.1	0.1	0.86
2.4	1	1	69	14	1	0.5	0		0	0	0	0	0	0	1	1	0	0	0	0	1	0	0	1	0	0	1	0	0	1	1	0	0	0	1	1	0	0	264	60	9	2	0.7	37.2	43.6	21.6	2418.7	0.1	0.1
19.17	1	0	62	11	6	6	0		0	0	1	0	0	0	0	0	0	0	0	0	1	0	0	0	0	1	1	0	0	0	1	0	0	0	0	0	0	0	2008	13877	3.67	37	2.8	1.1	22.9	8.2	292.1	1.46	2.63
27.17	0	0	60	6	12	12	0		0	0	0	1	0	0	0	0	0	0	0	0	0	0	0	0	0	0	0	0	0	0	1	0	0	0	0	0	0	0	445	1506	1.44	25	2	3.7	77.9	16.5	163.1	1.2	2.63
34.9	0	1	82	15	6	0.5	0		1	1	0	1	1	0	0	0	0	0	0	0	0	0	1	1	0	0	1	1	0	1	0	1	0	0	0	0	0	0	284	3167	30.3	85	1.1	6.6	71.4	199	1101.3	2.57	0.29
0.1	1	1	71	13	1	1	0		1	1	0	0	0	0	1	1	0	1	0	0	0	0	0	0	0	0	1	1	0	0	0	0	0	0	0	0	0	0	497	158	20.6	34	3.1	11	16.4	32.3	1107.5	0.1	0.1
1.93	1	1	37	15	0.7	0.7	0		1	1	0	0	0	0	0	1	1	1	0	0	0	0	0	0	0	0	1	1	0	0	1	1	0	0	0	0	0	1	2311	86	22	19	2.1	3.2	16	2	1887.2	0.1	0.1
38.5	0	1	49	5	6	2	0		1	0	0	0	0	0	0	1	0	0	0	0	0	0	0	1	0	0	1	0	0	0	0	0	0	0	0	0	0	0	230	43	1.58	7	4.1	1.5	17.4	2	355.6	2.39	2.52
14.3	0	0	29	6	1	1	0		0	0	0	0	0	0	0	0	0	1	0	0	0	0	0	0	0	0	1	0	0	0	0	0	0	0	0	0	0	0	213	30	9.55	23	3	2.1	38.8	2	23	0.1	0.1
20.5	0	1	32	8	18	0	1	T cell lymphoma	0	0	0	0	0	0	0	1	0	1	0	0	0	0	0	1	1	1	1	0	0	0	0	0	0	0	1	0	0	0	521	143	21.66	2	1.29	15.51	144.56	151.6	149.22	0.41	0.1
37.7	1	0	51	10	3	3	0		0	0	1	0	0	0	1	1	0	0	0	0	0	0	0	1	0	0	1	1	0	0	0	1	0	1	1	0	0	0	285	18	51.6	63	9.4	7.3	21.9	7.4	831.7	0.1	0.1
27.6	0	0	63	5	384	1	0		0	0	0	0	0	0	1	0	0	0	0	0	0	0	0	1	0	0	0	0	0	0	0	0	0	0	0	0	0	0	206	77	3.1	4	2.5	1.3	7.2	2	138.2	0.1	0.1
16.53	0	0	72	12	3	3	0		0	0	0	0	0	1	0	0	0	0	0	0	1	1	0	0	0	0	1	0	0	0	1	0	0	0	1	0	0	0	2175	7539	0.83	22	5.2	1.1	14.1	2	133.1	0.1	0.1
10.8	1	0	55	10	11	8	0		0	0	0	0	0	0	1	1	0	0	0	0	0	0	0	1	0	1	1	0	0	0	0	1	0	0	0	0	0	0	276	440	3.3	9	5.7	5.8	12.4	21.6	181.8	0.23	1.2
25.9	0	0	55	5	13	10	1	Breast cancer	0	0	0	0	0	0	0	1	0	0	0	0	0	0	0	1	0	0	1	0	0	0	0	0	0	0	0	0	0	0	277	127	0.4	5	2	3.2	13.6	16.4	177.6	0.15	0.1
41.3	0	0	47	10	1	1	0		0	0	0	0	0	1	1	1	1	0	0	0	1	0	0	1	0	0	1	0	0	0	0	1	0	0	0	0	0	0	318	52	14.1	26	2.1	4.3	76.5	19.9	600.4	2	3.23
12.53	0	1	53	10	6	6	0		0	0	0	0	0	0	0	0	0	0	0	0	0	0	0	1	0	0	1	0	0	0	0	0	0	0	0	0	0	0	259	507	15.4	21	3.5	1	28	2	299.5	0.67	0.1
9.73	1	1	58	18	120	120	0		1	0	0	0	0	0	0	0	0	1	1	0	1	1	0	1	0	0	1	1	0	0	0	0	0	0	0	0	0	0	930	5451	7.2	20	2.5	2	24.3	2.1	1074.3	13.26	0.1
15.8	1	1	61	6	2	0.1	1	Lung cancer	0	1	0	1	0	0	1	1	0	0	0	0	0	0	0	1	0	0	0	0	0	0	0	0	0	0	0	0	0	0	383	40	31.6	16	2.2	1.2	15.5	4.4	247.8	1.59	0.1
16.53	0	0	76	18	30	30	0		0	0	0	0	0	0	0	0	0	1	0	0	0	0	0	1	0	0	1	1	0	1	1	0	1	0	0	0	0	0	265	1252	16.4	13	2.2	3.6	40.4	9	649.9	0.41	0.56
12.7	0	1	56	9	2	2	0		0	0	0	0	0	0	0	0	0	0	0	0	0	0	0	1	0	0	1	0	0	0	0	0	1	0	0	0	0	0	211	721	47.4	5	6.11	4.16	14.01	1236.8	1520.74	0.1	0.1
25.9	0	0	55	6	12	1	0		0	0	0	1	0	0	0	0	0	0	0	0	0	0	0	1	0	0	0	0	0	0	0	0	0	0	0	0	0	0	161	956	0.3	3	1.7	1.1	7.9	2	120.3	0.1	0.1
57.5	0	1	53	7	14	9	1	Thyroid cancer	0	0	0	0	0	0	0	0	0	0	0	0	0	0	0	0	0	0	1	0	0	0	0	0	0	0	0	0	0	0	316	1106	12.5	20	2.6	0	29.5	5.4	604.5	0.21	0.1
9.4	1	0	70	12	3	3	0		0	0	0	0	0	0	0	1	0	0	0	0	0	0	0	0	0	0	1	1	0	0	0	0	0	0	0	0	0	0	293	310	0	2	2.2	3.4	7.5	6.9	643.9	0.1	0.15
29.3	1	0	72	14	24	1	0		0	0	0	0	0	0	0	0	0	0	0	0	1	0	0	0	0	0	1	1	0	0	0	0	1	0	0	0	0	0	409	6125	68	36	1	11	149	272.1	449.3	0.16	0.1
18.6	0	1	75	5	1	1	0		1	0	0	0	0	0	0	0	0	0	0	0	0	0	0	1	0	0	1	0	0	0	0	0	0	0	1	0	0	0	292	48	39.97	8	2.9	2.5	12.8	2.1	5826.5	3.88	2.8
0.23	1	0	50	10	2	2	0		0	0	0	0	0	0	1	1	0	0	0	0	0	0	0	0	0	0	1	1	0	0	0	0	0	0	0	0	0	0	312	47	17	71	2.2	19.4	8.9	34.5	752	1.3	0.1
54	0	0	73	5	12	12	1	Renal carcinoma	0	1	0	0	0	0	0	0	0	0	0	0	0	0	0	1	0	0	1	0	0	0	0	0	0	0	0	0	0	0	420	1044	4.7	30	2.2	1.7	23.2	7.7	114.4	0.1	0.1
0.8	1	1	55	10	2.5	2	0		1	1	0	1	1	0	0	0	0	0	0	0	0	0	0	1	0	0	1	0	0	0	0	0	1	0	0	0	0	0	653	3575	12.15	9	3.3	2.4	17.1	20.6	2662.2	0.69	1.12
26.4	0	0	42	11	25	4	0		0	0	0	0	0	1	1	1	0	0	0	0	0	0	0	0	0	0	1	0	0	0	0	0	0	0	0	0	0	0	324	94	21.6	17	2.8	2.2	15.2	5.4	156.7	0.1	0.1
18.53	0	1	57	5	4	3.5	0		0	0	0	0	0	0	0	1	0	0	0	0	0	0	0	0	0	0	0	0	0	0	0	0	0	0	1	0	0	0	176	48	69.3	86	1.5	2.8	21.5	2	525.2	0.24	1
8.6	0	0	59	12	24	18	0		0	1	0	1	0	0	0	0	0	1	1	0	0	0	0	0	0	0	1	0	0	0	1	0	0	0	1	0	0	0	355	80	50.3	56	1.8	0.6	11.9	2	626	0.1	0.1
15.57	0	0	56	10	0.7	0.7	0		0	0	0	0	0	0	1	0	1	0	0	0	0	0	0	1	0	0	0	0	0	0	1	0	0	0	0	0	0	0	221	68	3.3	23	5.7	2.9	10.8	3.4	209.3	0.1	1.6
6.43	0	0	55	8	2	2	0		0	0	0	0	0	0	0	1	0	1	0	0	0	0	0	1	0	0	1	1	0	0	0	0	0	0	0	0	0	0	393	115	3.8	34	8.6	12.7	2	14.2	2726.23	0.1	0.61
7.33	0	0	51	12	2	2	0		0	0	0	0	0	0	1	1	1	0	0	0	0	0	0	0	0	0	1	1	0	0	0	0	0	0	0	0	0	0	364	295	30.31	30	2.6	35.6	14.1	4.9	564.7	0.1	0.24
26.8	0	0	55	9	1	0.75	0		1	0	0	0	0	0	1	1	0	1	0	0	0	0	0	1	0	0	1	0	0	0	0	0	0	0	0	0	0	0	508	2355	3.1	18	1.8	1.5	7.8	2.2	345	0.1	0.1
45.9	0	0	68	12	120	120	0		0	0	0	1	1	0	0	1	0	0	1	0	0	0	0	1	0	0	1	1	0	0	0	1	0	0	0	0	0	0	263	31	4.6	38	3.7	2.1	59.8	46	205.5	2.11	1.44
12.13	0	0	74	6	12	12	0		0	0	0	1	1	0	0	0	0	0	0	0	0	0	0	1	0	0	1	0	0	0	0	0	0	0	0	0	0	0	245	719	3.3	16	1.4	2.4	17.2	69.3	2197.1	0.55	0.1
11.03	0	0	64	13	4	0.5	0		0	0	0	0	0	0	0	1	0	1	0	0	0	0	0	0	0	0	1	0	0	1	0	1	1	0	0	0	0	0	208	17	43	44	2.4	1	11.6	5.1	610.8	1.4	0.91
13.2	0	1	55	12	10	2	0		1	1	0	0	0	0	1	1	0	1	0	0	0	0	0	1	0	0	1	0	0	0	0	0	0	0	0	0	0	0	389	1323	14.9	35	3.8	1.6	10.9	2	1083.3	0.1	0.1
26.77	0	0	45	14	1	1	0		0	0	0	0	0	0	1	1	1	0	0	0	0	0	0	0	0	0	1	0	0	0	0	0	0	0	0	0	0	0	179	21	0.62	7	2.9	1.5	5	3.8	1973.9	0.42	0.56
33.3	0	1	43	12	6	4	0		0	1	0	0	0	0	1	1	0	1	0	0	0	0	0	0	0	0	1	0	0	0	0	0	0	0	0	0	0	0	322	133	3.1	3	4.5	1.1	12	5.8	233.3	0.22	0.1
13.17	0	0	44	13	1	1	0		0	0	0	0	0	0	0	1	0	1	0	0	0	0	0	0	0	0	1	0	0	0	0	0	0	0	0	0	0	0	236	1138	3.3	3	1.4	3.2	17.2	4.7	16.1	0.68	0.96
0.47	1	1	63	13	0.5	0.5	0		1	1	0	0	0	1	0	1	0	0	0	0	0	0	0	0	0	1	1	0	0	0	0	0	0	0	1	0	0	0	545	28	27.5	44	3	12.5	124.7	182.9	859.8	2.95	6.11
11.33	0	0	43	12	1.5	1	0		0	0	0	0	0	0	0	1	1	0	0	0	0	0	0	1	0	1	1	0	0	0	0	0	0	0	0	0	0	0	229	77	3.3	11	3.6	1.8	14.3	9.3	76.4	0.1	0.1
13.57	0	1	39	8	12	12	0		0	0	1	0	0	0	0	1	0	0	0	0	0	0	0	0	0	0	1	0	0	0	0	0	0	0	0	0	0	0	311	831	1.78	2	3.9	0.8	6	3	165.9	0.1	0.1
5.7	0	0	40	10	96	96	0		0	0	0	0	0	1	0	1	0	1	1	0	0	0	0	0	0	0	1	0	0	0	0	0	0	0	0	0	0	0	172	351	0.27	18	1.3	1.1	25.2	3	17.9	4.56	2.51
1.13	1	1	73	16	2	2	1	Bone cancer	1	1	1	1	0	0	1	0	0	0	0	0	0	0	0	0	0	0	1	1	0	0	0	1	1	0	0	0	0	0	428	31	13.6	14	2.3	5.4	61.7	36.3	324.2	0.1	0.1
18.17	0	1	74	9	36	36	0		1	0	0	0	0	0	0	1	0	0	0	0	0	0	0	0	0	0	1	1	0	0	0	0	0	0	0	0	0	0	300	366	2.13	6	4.9	5.3	46	138.9	496.1	1.39	1.89
12.7	0	0	59	8	24	0.5	0		0	0	0	0	1	0	0	1	0	1	0	0	0	0	0	0	0	0	1	0	0	0	0	0	0	0	0	0	1	0	260	443	3.3	7	4.2	2.2	9.8	7	296.6	0.51	0.1
14.63	0	0	73	9	1	1	0		0	0	0	0	0	0	0	1	0	0	1	0	0	0	1	0	0	0	1	0	0	0	0	0	0	0	0	0	0	0	219	22	3.3	50	1.3	12.6	15.4	3.7	443.5	0.1	0.1
22.9	1	1	55	5	0.5	0.5	0		1	0	0	0	0	0	0	0	0	0	0	0	0	0	0	1	0	1	1	0	0	0	0	0	0	0	1	0	0	0	365	1644	12.1	12	2.4	1.9	8.6	16.3	2428.7	0.1	0.1
4.3	0	0	34	9	36	36	0		0	0	0	0	0	0	0	1	0	1	0	0	0	0	0	0	0	0	1	0	0	0	0	0	0	0	0	0	0	0	164	51	3.3	16	1.2	1.4	30.4	11	23.7	0.65	0.1
27.7	0	0	66	14	1	0.5	0		0	0	0	0	0	0	0	1	0	1	0	0	0	0	0	1	0	0	1	1	0	0	0	1	0	0	0	0	0	0	455	531	0.8	2	1.8	2.4	29.1	4.2	346.8	0.1	0.1
21.33	0	0	62	4	2	2	0		0	0	0	0	0	0	0	0	0	0	0	0	0	0	0	0	0	0	1	0	0	0	0	0	0	0	0	0	0	0	154	36	4.8	3	2.8	1.7	10.4	2	140.8	0.1	0.1
37.7	0	0	32	4	24	24	0		0	0	0	0	0	0	1	0	0	0	0	0	0	0	0	0	0	0	0	0	0	0	0	0	0	0	0	0	0	0	164	21	3	6	2.4	2.5	30	6.4	42.5	3.26	4.18
29.8	0	0	67	6	24	8	0		0	0	0	0	0	0	0	1	1	1	0	0	0	0	0	1	0	0	1	0	0	0	0	0	0	0	0	0	0	0	189	612	7.3	26	2.8	13.7	76	2	82.2	0.1	0.1
11.77	0	0	59	5	120	5	1	Endometrial carcinoma	0	0	0	1	1	0	0	1	0	0	0	0	0	0	0	0	0	1	0	0	0	0	1	0	0	0	0	0	0	0	386	202	33.8	27	3.9	3	255.6	29.6	48.9	0.11	0.29
10.73	0	1	68	8	0.5	0.5	0		0	0	0	1	0	0	1	1	0	0	0	0	0	0	0	0	0	0	1	0	0	0	0	0	0	0	0	0	0	0	245	26	59.5	57	1.7	2.8	12.5	5.1	734.3	1.83	0.52
15	0	0	70	6	1	1	1	Thyroid cancer	0	0	0	1	0	0	0	0	0	0	0	0	0	0	0	1	0	0	1	0	0	0	1	0	0	0	1	0	0	0	910	1382	3.3	12	2.1	1.9	18	3.2	159.2	0.1	0.1
13.47	0	1	89	7	5	5	0		0	0	0	1	0	0	0	1	0	0	0	0	0	0	0	0	0	0	1	0	0	0	0	0	0	0	0	0	0	0	220	93	58.74	77	4.8	10.8	161.4	2	772.2	1.98	9.11
7.93	0	0	32	8	1	1	0		1	0	0	0	0	0	0	0	0	0	0	0	0	0	0	0	0	0	1	0	0	0	0	0	0	0	0	0	0	0	1330	6970	2.21	9	2.5	1.1	16.4	2.2	563.8	0.1	0.59
1.1	1	1	62	8	16.2	8.2	0		0	0	0	0	0	0	0	1	0	0	0	0	0	0	0	1	0	1	1	0	0	0	0	1	0	0	0	0	0	0	156	445	2.1	35	4	1.1	10.8	3.2	24.4	0.58	0.86
46	0	0	36	16	48	44	1	Nasopharyngeal carcinoma	0	0	0	0	0	0	1	1	0	1	0	0	0	0	0	0	0	0	1	1	0	0	0	1	0	0	0	0	0	0	266	156	1.83	58	2.9	1.9	13.1	5.3	39.5	0.1	0.1
1.2	1	0	61	9	2	2	0		0	0	0	0	0	0	0	1	0	0	0	0	1	0	0	1	0	0	1	0	0	1	1	1	0	0	0	0	0	0	1314	2297	1.9	8	3.7	6.9	19.8	11	7182.2	0.1	0.1
25.9	0	0	33	12	4	3	0		0	0	0	0	0	1	0	1	1	0	0	0	0	0	0	0	0	0	1	0	0	0	0	0	0	0	0	0	0	0	303	1046	3.1	3	2.1	0.5	20.3	2	27.6	0.1	0.1
0.73	1	0	43	16	0.25	0.25	0		0	0	0	0	0	0	1	1	0	0	0	0	0	0	0	1	0	0	1	0	0	0	1	1	0	0	0	0	0	0	619	1058	5.2	12	3.3	2.4	7.7	3.3	324.1	0.1	0.17
18.1	0	1	47	13	0.5	0.5	0		1	1	0	1	0	0	0	1	0	1	0	0	0	0	0	0	0	0	1	1	0	0	0	0	0	0	0	0	0	1	397	259	3.8	32	2.5	21.7	15.7	22.3	1051.2	2.38	1.38
39.1	0	0	63	5	0.3	0.3	0		0	0	0	0	0	0	0	0	0	0	0	0	0	0	0	0	0	0	0	0	0	0	0	1	0	0	0	0	0	0	205	87	16.48	73	2	2	20.1	2.9	338.3	0.1	0.76
6.37	0	0	46	15	0.7	0.7	0		0	0	0	0	0	0	1	1	0	0	0	0	0	0	0	0	0	0	1	1	0	0	0	1	0	0	0	0	0	1	261	42	9.69	39	1.6	10.1	29.7	3.6	1253.2	1.24	1.83
40.5	0	0	53	8	36	1	0		0	0	0	0	0	0	0	0	0	1	1	0	0	0	0	0	0	0	1	0	0	0	0	0	1	0	0	0	0	0	179	89	3	16	2.2	2.7	33	43	97.6	6.53	0.1
37.2	0	0	57	10	0.5	0.5	0		0	0	0	1	0	0	1	0	0	1	0	0	0	0	0	0	0	0	0	0	0	0	0	1	0	0	0	0	0	0	523	429	0.83	10	2.6	2.9	24.8	2.9	573.4	3.18	8.38
11.1	0	1	66	9	0.5	0.4	0		0	1	0	0	0	1	0	1	0	0	1	0	0	0	0	0	0	0	1	0	0	0	0	0	0	0	1	0	0	0	239	20	7.6	20	2.1	3	26.1	10.6	1086.7	0.55	0.55
17.4	0	0	58	8	0.5	0.5	0		0	0	0	1	0	0	0	1	1	1	0	0	0	0	0	0	0	0	1	0	0	0	0	0	0	0	0	0	0	0	248	32	34.6	12	3	23.8	11.1	2	1399.2	0.1	0.1
0.5	1	0	59	12	3	3	0		0	0	0	0	1	1	0	1	0	0	0	0	0	0	0	0	0	0	1	1	0	0	1	0	0	0	0	0	0	0	365	44	1.1	26	2.3	16.7	6.4	27.1	1976.2	0.1	0.1
4.1	1	0	91	7	4	0.1	0		1	1	0	1	0	0	0	1	0	0	0	0	0	0	0	1	0	0	0	0	0	0	1	0	0	0	0	0	0	0	776	1291	5.9	40	2.1	3.9	19.9	7.8	561.4	0.1	0.1
37.9	0	0	46	8	120	0.5	0		0	0	0	0	0	0	0	0	0	0	0	0	0	0	0	1	0	0	1	0	0	0	0	0	0	1	0	0	0	0	263	540	3	18	2.5	1.6	38.3	5.9	59.9	2.93	1.84
7.9	0	0	74	6	7	7	0		0	0	0	0	0	0	0	0	0	0	0	0	0	0	0	1	0	0	0	0	0	0	0	0	0	0	0	0	0	0	413	750	3.1	6	5.03	0.5	4.1	2.04	96.62	0.1	0.1
5.6	1	0	73	19	0.14	0.14	1	Lung cancer	0	0	0	1	0	0	1	0	0	0	0	0	0	0	0	1	0	0	1	1	0	0	0	0	0	0	0	0	0	0	388	1882	7.6	12	5.5	2.9	19.9	8.1	325.8	0.1	0.1
15.2	0	0	70	8	24	24	0		0	0	0	1	1	0	0	1	1	0	0	0	0	0	0	0	0	0	1	0	0	0	0	0	0	0	0	0	0	0	200	44	3.3	4	2	2.4	24.8	4.3	150.1	0.2	0.1
13.37	0	1	81	10	12	12	0		1	1	0	1	0	0	0	1	0	1	0	0	0	0	0	1	0	0	1	1	0	0	0	0	0	0	0	0	0	0	218	51	11.6	14	8.8	3.3	12	5.4	297	0.1	0.1
12.2	0	0	75	6	4	4	0		0	0	0	0	1	0	0	0	0	0	0	0	0	0	0	1	0	0	0	1	0	0	0	0	0	0	0	0	0	0	166	846	3	12	2.1	5.6	9.4	25.3	257.6	1.42	2.44
6.2	0	0	41	8	2.5	2.5	0		0	0	0	0	0	0	1	1	0	0	0	0	0	0	0	0	0	0	0	0	0	0	0	0	0	0	0	0	0	0	415	107	4.6	39	2.9	2.6	16.5	3.2	1004.7	0.17	2.25
25.07	1	0	65	13	2	2	0		0	0	0	1	0	0	1	1	0	0	0	0	0	0	0	1	0	0	1	1	0	0	0	0	0	0	0	0	0	0	328	40	25.9	12	2.2	4.6	14.4	6.1	363.9	2.05	0.59
19.53	0	0	64	6	120	118	0		0	0	0	0	0	0	1	0	0	0	0	0	0	0	0	0	0	0	1	0	0	0	0	0	0	0	1	0	0	0	286	20	3.9	22	1.7	13.8	24.5	5.8	1285.3	2.51	0.1
2.4	1	1	71	11	1	1	0		0	0	0	0	0	0	0	0	0	0	0	0	0	0	0	1	0	0	1	1	0	0	1	1	0	0	0	1	1	0	1600	9565	5.9	18	3.1	2.3	20.8	5.8	2612.6	2.35	2.24
8.1	0	0	40	8	12	2	1	Breast cancer	0	0	0	0	0	1	0	1	0	0	0	0	0	0	0	0	0	0	1	0	0	0	0	0	0	0	0	0	1	0	194	568	12.5	13	1.1	1.1	17.2	2	40.7	0.35	1.45
35.6	0	0	52	6	36	0.1	0		0	0	0	0	0	0	0	1	0	0	0	0	0	0	0	0	0	0	1	0	0	0	0	0	0	0	0	0	0	0	243	33	5.8	28	3.9	1	14.8	8.4	35.3	0.1	0.1
1.3	1	0	60	9	0.5	0.5	0		0	0	0	0	0	0	0	1	0	0	0	0	0	0	0	1	0	0	1	0	0	0	1	1	0	0	0	0	0	0	518	95	8.5	58	2.2	11.8	17	2.4	2816	0.41	2.47
22.9	1	0	54	15	1	1	0		0	0	0	1	1	0	0	1	0	0	0	0	0	0	0	0	0	0	0	0	0	0	1	1	0	0	0	0	0	0	260	43	0.5	10	1.6	3.2	18.1	27.1	795.5	0.41	2.47
3.53	1	1	83	9	12	11	0		0	0	0	0	0	0	0	0	0	0	0	1	0	0	0	1	0	0	1	0	0	1	1	0	0	0	0	0	0	0	910	362	8.83	10	2.6	1.5	320.6	2	4646.1	6.67	2.99
25.7	0	0	70	8	2	1	0		0	0	0	1	0	0	0	1	0	0	0	0	0	0	0	0	0	0	1	0	0	0	0	0	1	0	1	1	0	0	329	80	3.5	10	3.5	1.7	266.3	2	187.8	0.1	0.1
0.3	1	0	74	14	156	48	0		0	0	0	1	0	1	1	1	0	0	0	0	0	0	0	1	0	0	1	1	0	1	1	1	0	0	0	0	0	0	280	53	0.5	3	2.9	1.6	85.5	7.7	93.5	0.1	0.1
42.4	0	1	77	8	13	4	1	Hepatic carcinoma	1	1	1	0	0	0	0	1	0	0	0	0	0	0	0	0	0	1	1	0	1	0	0	0	0	0	0	0	0	1	234	125	2.41	7	2.3	3.2	7.6	10.5	187.2	2.45	1.57
15.23	0	0	51	6	6	6	0		0	0	0	0	0	0	0	0	0	0	0	0	0	0	0	1	0	0	1	0	0	0	0	0	0	0	0	0	0	0	687	2185	0.99	10	1.7	0.6	7.1	2	107.9	0.1	0.1
30.1	0	0	35	4	8	7	0		0	0	0	0	0	0	0	1	0	0	0	0	0	0	0	1	0	0	1	0	0	0	0	0	0	0	0	0	0	0	341	213	3.1	5	1.6	1.7	8	5.1	59.1	0.39	0.1
57.8	0	0	58	6	15	1	0		0	0	0	1	1	0	1	1	0	0	0	0	0	0	0	0	0	0	0	0	0	0	0	1	0	0	0	0	0	0	227	533	1.5	3	1.5	1.2	3.7	12.5	218.7	0.1	0.1
12.13	0	0	51	8	5	5	0		0	0	0	0	0	0	0	1	0	0	0	0	0	0	0	0	0	0	1	0	0	0	0	0	0	0	0	0	0	0	157	26	2.83	87	1.3	1.4	21.6	3.2	679.3	9.14	2.37
16.9	0	0	60	5	60	60	0		0	0	0	0	0	0	0	0	0	0	0	0	0	0	0	0	0	0	0	0	0	0	0	0	0	0	0	0	0	0	180	63	40.4	13	8.4	1.6	14.2	7.4	432.8	0.47	3.49
31.5	0	1	60	8	120	120	0		1	0	0	0	0	0	1	1	0	0	0	0	0	0	0	1	0	0	1	0	0	0	0	0	0	0	0	0	0	0	299	228	3.1	7	1.8	9.6	7.2	7.2	69.3	0.1	0.1
1.23	1	1	53	7	3	2.5	0		0	0	0	0	0	0	1	0	0	0	0	0	0	0	0	0	0	0	1	0	0	0	0	1	0	0	0	0	0	0	257	76	101	73	2.6	1.5	27.1	38.9	426.8	1.17	1.02
9.7	0	0	35	6	12	12	0		0	0	0	1	0	0	0	0	0	0	0	0	0	0	0	0	0	0	1	0	0	0	0	0	0	0	1	0	0	0	291	743	8	17	2.1	1.9	12.4	6	80.5	0.45	0.28
19.2	0	0	51	8	12	0	0		0	0	0	0	0	0	1	0	1	0	0	0	0	0	0	1	0	0	1	0	0	0	0	0	0	0	1	0	0	0	229	28	3.1	6	1.66	18.19	6.2	2	78.86	1.14	1.38
23.9	0	1	57	9	48	47	0		1	1	0	1	1	0	1	1	0	0	0	0	0	0	0	0	0	1	1	0	0	0	1	0	0	0	0	0	0	0	887	301	1.6	7	4.8	6.4	58.1	22	1249	0.6	0.1
32.47	0	0	48	6	36	36	0		0	0	0	0	0	0	0	0	0	0	0	0	0	0	0	0	0	0	1	0	0	0	0	0	0	0	0	0	0	0	535	2922	0.2	7	4.36	0.83	10.71	34.3	115.98	6.16	2.95
14.03	0	0	23	8	1	0.5	0		0	0	0	0	0	1	1	1	1	0	0	0	0	0	0	0	0	0	0	0	0	0	0	0	0	0	0	0	0	0	225	18	0.1	2	1.3	0.7	36.3	6.4	31.9	0.1	0.1
35.1	0	0	65	5	12	0.5	0		0	0	1	0	0	0	0	0	0	0	0	0	0	0	0	0	0	0	0	0	0	0	0	0	0	0	0	0	0	0	407	1813	3.1	23	3	2.3	4.9	5.2	206.8	7.38	0.1
20.6	0	1	70	5	6	4.5	0		0	0	0	0	0	0	1	0	0	0	0	0	0	0	0	0	0	0	0	0	0	0	0	0	0	0	0	0	0	0	192	674	0.3	4	3.5	2.4	21.3	2	232.9	0.1	0.1
35.3	1	0	58	9	1	1	0		0	0	0	0	0	0	0	0	0	0	0	0	0	0	0	1	0	0	1	0	0	0	0	0	0	0	0	0	0	0	1005	6338	1.25	24	1.7	1.5	18.7	8.1	283.3	19.65	0.1
17.23	0	0	43	6	12	12	0		0	0	0	0	0	0	0	1	0	1	0	0	0	0	0	0	0	0	0	0	0	0	0	0	0	0	0	0	0	0	177	421	3.3	11	2.1	1	5.5	2.5	31.4	0.2	4.77
23.5	1	0	63	8	2	0.5	1	Lung cancer	0	0	0	0	0	0	0	1	0	0	0	0	0	0	0	1	0	1	1	0	0	0	0	0	0	0	0	0	0	0	266	46	10.7	33	1.4	1.7	27	6.2	81.7	2.18	1.59
7.1	0	0	48	12	2	2	1	Breast cancer	0	0	0	0	0	0	1	1	0	1	0	0	0	0	0	0	0	0	1	0	0	0	0	1	0	0	0	0	0	0	186	43	0.7	33	2.8	7	42.7	2	30.8	0.1	0.1
15.87	0	0	59	8	48	47	0		0	0	0	0	1	1	0	1	0	0	0	0	0	0	0	0	0	0	1	0	0	0	0	0	0	0	1	0	0	0	196	523	3.1	3	3.6	5	5.2	18.6	179.9	0.1	0.1
28.7	0	1	56	12	0.5	0.5	0		1	1	0	0	0	0	0	1	0	0	0	0	0	0	0	1	0	0	1	1	0	0	1	0	0	0	0	0	0	0	917	5158	4.8	25	4.5	2.4	4.3	2.4	663.1	0.1	0.1
12.9	0	1	56	12	3.5	0.5	0		0	0	0	0	0	0	0	0	0	1	0	0	0	0	0	1	0	1	1	0	0	0	1	0	0	0	0	0	0	0	481	1282	10.5	14	2.3	2.1	12.3	2	395.9	1.19	0.1
12.03	0	0	40	5	0.7	0.7	0		0	0	0	0	0	0	0	0	0	0	0	0	0	0	0	1	0	0	0	0	0	0	0	0	0	0	0	0	0	0	263	115	8.5	58	3.2	1.4	32.9	44.7	52.2	1.68	1.47
18.23	0	0	63	7	6	4	1	Endometrial cancer	0	0	0	1	0	0	1	0	0	0	0	0	0	0	0	0	0	0	1	0	0	0	0	0	0	0	1	1	0	0	210	26	3.3	3	2.6	6	6	16.4	531.8	0.1	0.42
10.93	0	0	53	17	1	1	0		0	0	0	0	0	0	0	0	0	0	0	0	1	0	0	0	0	0	1	1	0	0	1	1	1	0	0	0	0	0	331	697	23.43	21	5.8	1.6	11.2	39.5	694.8	0.4	1
46.1	0	0	45	6	3	3	0		0	0	1	0	0	0	1	1	0	0	0	0	0	0	0	0	0	0	1	0	0	0	0	1	0	0	0	0	0	0	268	153	8.7	34	4.8	4.3	13.2	2	139.1	0.1	0.1
0.2	1	1	63	13	1	1	0		1	1	0	1	0	0	0	1	0	0	0	0	0	0	0	0	0	0	1	0	0	0	0	0	1	0	0	0	0	0	389	29	24.2	44	3.9	4.8	12.7	9.2	118.2	2.05	0.43
13.6	1	0	70	7	1	1	0		0	0	0	0	0	0	0	0	0	0	0	0	0	0	0	1	0	0	1	0	0	0	0	0	0	0	0	0	0	0	1576	4513	4	23	7.5	114.7	43.4	2	247.4	1.8	0.54
45.7	0	0	45	6	8	3	0		0	0	0	0	0	0	0	0	0	0	0	0	0	0	0	0	0	0	0	0	0	0	0	0	0	0	0	0	0	0	172	67	3.2	15	2.8	1.4	19.5	6.6	23.2	1.55	1.1
16.33	0	1	57	8	1	1	0		1	0	0	0	0	0	1	0	0	0	0	0	0	0	0	0	0	0	1	0	0	0	0	0	0	0	0	0	0	0	369	425	1.1	10	2.3	5.9	8.4	2	1668.4	0.1	1.37
23.03	0	1	61	17	2	1	0		0	0	0	1	0	0	0	1	0	0	0	0	1	1	0	0	0	0	1	0	0	0	0	1	0	0	0	1	0	0	321	90	34.9	5	4.1	21.2	20.3	29.3	17998.1	0.1	0.1
0.93	1	1	42	15	2	2	1	Lymphoma	0	1	1	0	1	0	1	1	0	0	0	0	0	0	0	0	0	1	1	1	0	0	1	0	1	0	0	0	0	0	359	353	2.3	9	5.8	8.2	22.6	4.2	802.2	0.1	0.1
5.97	0	0	78	10	60	24	0		0	0	0	1	0	0	0	1	0	1	0	0	0	0	0	0	0	0	1	0	0	0	1	0	0	0	0	0	0	0	605	1061	43.27	33	6.4	2.5	53.9	7.4	465.3	0.1	0.16
17.1	0	0	57	6	6	5.5	0		0	0	0	1	0	0	1	1	0	0	0	0	0	0	0	1	0	0	0	0	0	0	0	0	0	0	0	0	0	0	369	432	146	31	2.4	4.2	14.1	12.6	69	0.9	1.37
38.4	0	0	37	6	3	0	0		0	0	0	0	0	0	1	0	0	0	0	0	0	0	0	0	0	0	0	0	0	0	0	0	0	0	0	0	0	0	195	22	0	5	2.2	1.6	18.5	20.9	45.3	3.25	1.8
11.5	1	1	58	13	6	1	1	Colon cancer	1	1	0	0	0	0	1	1	0	0	0	0	1	1	0	0	0	0	1	0	0	0	1	0	0	0	0	0	0	0	570	2210	3.1	4	5.6	1.4	7.1	2.6	1447.1	0.1	0.1
41	0	0	56	9	4	3	0		0	0	0	0	0	1	0	1	0	0	0	0	0	0	0	0	0	0	1	0	0	0	0	0	1	0	0	0	0	0	724	85	37.2	18	3.6	6.3	31.5	2.1	3374.1	0.21	0.1
6.63	0	0	56	14	10	9	0		0	0	0	0	0	0	0	0	0	1	1	0	1	0	0	0	0	0	1	0	0	0	1	0	0	0	0	0	0	0	468	310	10.73	2	2.5	0.9	4.7	5.7	573	8.67	2.28
3.07	1	1	62	8	1	1	0		0	0	0	0	0	0	0	1	0	0	0	0	0	0	0	0	0	0	1	0	0	0	0	0	0	0	0	0	0	0	307	94	33.8	14	2.9	3.1	55.2	7.1	476.8	0.21	0.1
34.7	0	0	57	6	180	180	0		0	0	0	0	0	0	1	1	0	0	0	0	0	0	0	1	0	0	1	0	0	0	0	0	0	0	0	0	1	0	212	72	3.1	18	4.1	1.1	7.5	2	88.8	0.1	1.25
10.1	0	0	68	8	348	15	0		0	0	0	1	0	0	0	1	0	1	0	0	0	0	0	0	0	0	1	0	0	0	0	0	0	0	0	0	0	0	236	372	12.1	18	4.1	3.2	11.1	10.8	243.7	0.1	0.1
16.4	0	0	45	10	24	14	0		0	0	1	0	0	0	0	1	0	0	0	0	0	0	0	1	0	0	1	0	0	0	0	0	1	0	1	0	0	0	400	1202	4.9	33	1.9	0.6	19.6	5.9	222.9	0.1	0.1
10.63	0	0	44	6	3.5	3.5	0		0	0	0	0	0	0	1	0	0	0	0	0	0	0	0	0	0	0	0	0	0	0	0	0	0	0	0	0	0	0	739	6755	3.5	12	5.8	0.8	10.4	2	247.7	0.1	0.1
10.93	0	0	37	12	1	1	0		0	0	0	0	0	0	1	1	1	0	0	0	0	0	0	0	0	0	1	0	0	0	0	0	0	0	0	0	0	0	188	639	0.2	14	1.9	2.4	76.3	3.5	66.7	0.98	0.39
7.33	0	1	62	9	60	2	0		1	1	0	0	0	0	1	1	0	0	0	0	0	0	0	0	0	0	1	0	0	0	0	0	0	0	0	0	0	0	191	28	2.9	2	3.7	2.5	16.4	12.1	191.1	0.1	0.1
18	0	0	36	12	1	1	0		0	0	0	0	0	0	1	1	1	1	0	0	0	0	0	1	0	0	1	0	0	0	0	0	0	0	0	0	0	0	197	25	0.6	7	1.75	6.25	7.4	11.2	211.6	0.1	1.88
0.8	1	0	53	13	1	1	0		0	0	0	0	0	0	0	1	0	0	0	0	1	0	0	1	0	0	1	1	0	0	1	0	0	0	1	0	1	0	517	457	24.3	32	1.8	1	9.3	4.1	558.2	0.1	0.1
11	0	0	38	9	12	1	1	Thyroid cancer	1	1	0	0	0	0	1	1	0	0	0	0	0	0	0	0	0	0	1	0	0	0	0	0	0	0	0	0	0	0	156	358	4.5	13	2	1	24.4	6.4	134.3	0.65	2.06
20.07	0	1	58	12	0.75	0.75	0		1	0	0	0	0	0	0	1	0	1	1	0	0	0	0	1	0	0	1	0	1	0	0	0	0	0	0	0	0	0	258	30	3.13	7	2.6	5.4	34.1	2	283.8	0.1	0.6
5.5	0	0	55	6	12	0	0		0	0	0	0	0	0	0	0	0	0	0	0	0	0	0	0	0	0	1	0	0	0	0	0	0	0	0	0	0	1	189	139	0.55	7	3.2	0.7	6.8	3.5	109.5	0.1	0.6
31.2	0	1	57	8	4	3.5	0		1	1	0	0	0	0	0	0	0	0	0	0	1	0	0	1	0	0	1	0	0	0	0	0	0	0	1	0	0	0	867	2969	0.2	12	1.5	2.3	5.4	22.3	606.3	0.1	0.1
28.7	0	0	35	4	10	1	0		0	0	0	0	0	0	0	0	0	0	0	0	0	0	0	0	0	0	0	0	0	0	0	0	0	0	0	0	0	0	304	822	0.5	7	6.2	1.3	15.5	36.6	36	0.1	0.1
31.3	0	0	59	4	10	10	0		0	0	0	1	1	0	0	0	0	0	0	0	0	0	0	0	0	0	1	0	0	0	0	0	0	0	0	0	0	0	228	70	8	9	1.5	2.2	27.5	8.9	209.1	0.1	0.1
36.3	0	1	49	6	0.5	0.5	0		0	0	0	0	0	0	0	1	0	0	0	0	0	0	0	0	0	0	1	0	0	0	0	0	0	0	0	0	0	0	183	90	3	5	0.8	3.8	8.8	3.8	276	0.81	0.26
11.33	0	0	51	12	1	1	0		0	0	1	0	0	1	1	1	0	0	0	0	0	0	0	0	0	0	0	0	0	0	0	0	0	0	0	0	1	0	635	4097	0.18	1	1.7	2.5	11.1	5	105.2	0.54	0.7
10.97	0	1	39	7	84	78	0		0	1	0	0	0	0	0	0	0	0	0	0	0	0	0	0	0	0	1	0	0	0	0	0	0	0	0	0	1	0	635	4097	0.18	1	1.7	2.5	11.1	5	105.2	0.54	0.7
28.9	0	0	66	5	0.3	0.3	0		0	0	0	0	0	0	0	1	0	0	0	0	0	0	0	1	0	0	0	0	0	0	0	0	0	0	1	0	0	0	224	137	1	20	3.4	2.3	12.2	2.5	139.2	1.21	0.1
43.6	0	0	63	14	6	5	0		0	0	0	0	0	0	1	1	1	1	0	0	0	0	0	1	0	0	1	0	0	0	0	1	1	0	0	0	0	0	199	12	3	48	2	8	11.2	12.9	561.9	0.41	0.1
19	1	0	74	8	3	0.1	0		0	0	0	0	1	1	0	1	0	0	0	0	0	0	0	0	0	0	1	0	0	0	0	0	1	0	0	0	0	0	366	13	17.07	18	1	4.6	100	6.7	981.2	0.1	0.13
49.5	0	0	55	9	1	1	0		0	0	0	0	0	0	0	0	0	0	0	0	0	0	0	1	0	0	1	0	0	0	0	0	0	0	0	0	0	0	1082	4517	3	8	3.2	2	6.9	2.3	212.4	0.4	0.4
25.8	0	0	52	8	2.5	1	0		0	1	0	0	0	0	0	1	1	1	0	0	0	0	0	1	0	0	1	0	0	0	0	0	0	0	0	0	0	0	398	76	10.4	3	2.8	1.5	44.4	16.1	155.1	0.1	0.1
0.2	1	1	77	9	2	1	1	Gastric cancer	1	1	0	0	0	0	0	1	1	0	0	1	0	0	0	1	0	0	0	0	0	0	0	1	0	0	0	0	0	1	252	874	15.81	12	3.5	9.3	12.3	5.1	355.2	2	0.1
45.7	0	0	59	6	60	24	0		0	0	0	0	0	0	1	1	0	0	0	0	0	0	0	1	0	0	0	0	0	0	0	0	0	0	0	0	0	0	262	77	3.2	13	2.3	2	8.2	6.3	132	0.93	0.1
50	0	0	52	7	26	24	0		0	0	0	1	0	1	0	1	0	0	0	0	0	0	0	1	0	0	1	0	0	0	0	0	0	0	0	0	0	0	347	852	6.23	54	3	1.6	13.1	2	104.1	0.25	0.5
32.2	0	0	54	7	2	0.5	1	Breast cancer	0	0	0	0	0	0	1	1	0	0	0	0	0	0	0	1	0	0	1	0	0	0	0	0	0	0	0	0	0	0	269	114	11.7	15	2	3.5	10.4	2	1331.2	1.51	0.1
20.3	0	0	29	14	6	6	0		0	0	0	0	0	0	0	1	1	1	1	0	0	0	0	0	0	0	1	0	0	0	0	0	0	0	0	0	0	0	112	19	0.2	8	3.4	0.8	9.2	3.3	198.6	0.1	0.1
13.17	0	0	64	9	2	2	0		0	0	0	0	0	0	0	1	0	0	0	0	0	0	0	1	0	0	1	0	0	0	0	0	0	0	0	0	0	0	537	243	29.3	18	3.6	3	19.7	4.3	5117.3	4.37	1.55
27.3	0	0	51	8	5	5	0		0	0	0	0	0	0	0	1	0	0	0	0	0	0	0	0	0	0	1	0	0	0	0	0	0	0	0	0	0	0	199	472	3.1	7	4.4	0.9	9.4	10.2	84.8	0.1	0.42
36.4	0	0	43	7	1	1	0		0	0	0	1	0	1	1	1	0	0	0	0	0	0	0	1	0	0	1	0	0	0	0	1	0	0	0	0	0	0	280	111	4.4	34	2.5	3.5	21.9	38.1	872.2	1.78	0.1
8.17	0	0	31	8	6	6	0		0	0	0	0	0	0	0	1	0	0	0	0	0	0	0	0	0	0	1	0	0	0	0	0	0	0	0	0	0	0	159	43	2.9	3	5	1.1	14.6	2	29.4	0.1	0.1
17.83	0	1	52	12	1.5	1	0		1	0	0	0	0	1	1	1	1	1	0	0	0	0	0	0	0	0	0	0	0	0	0	0	0	0	0	0	0	0	274	218	26.8	79	2.1	2.8	15.7	3.6	2040.4	0.6	0.48
6.67	0	1	66	7	2	2	0		0	0	0	0	0	1	0	0	0	1	0	0	0	0	0	0	0	0	1	0	0	0	0	0	0	0	0	0	0	0	146	221	172	91	2	2.3	15.1	2	2056.3	0.75	0.77
41.4	0	0	67	8	4	4	0		0	0	0	0	0	0	1	1	0	0	0	0	0	0	0	1	0	0	1	0	0	0	0	0	0	0	0	0	0	0	317	87	8.55	19	1.7	3.3	17.8	5.3	261.8	0.1	0.1
6.5	1	0	62	7	3	0.25	0		0	0	0	0	0	0	0	1	1	0	0	0	0	0	0	0	0	0	1	0	0	0	0	0	0	0	0	0	0	0	353	29	11.2	2	1.1	1.3	11.3	9.7	289.4	0.1	0.1
3.6	1	0	71	12	4	3	1	Lung cancer	0	0	0	0	0	0	1	1	0	0	0	0	0	0	0	1	0	0	1	1	0	0	0	0	0	0	0	0	0	0	219	93	3	10	3.1	1.8	12.1	2	90.3	1.97	2.38
11.93	0	0	53	7	12	11	0		0	0	0	0	0	0	0	0	0	0	0	0	0	0	0	0	0	0	1	0	0	0	0	0	1	0	0	1	1	0	1420	2071	3.3	1	5	2.5	13.7	3.8	176.7	0.1	0.34
51.3	0	0	50	7	1	1	0		0	1	0	0	0	0	1	0	0	0	0	0	0	0	0	0	0	0	1	0	0	0	0	0	0	0	0	0	0	0	344	42	6.46	4	2.4	1.1	24.3	4.8	207.7	0.1	0.1
35	0	0	31	5	6	0.5	1	Lymphoma	0	0	0	0	0	0	0	0	0	0	0	0	0	0	0	0	0	0	1	1	0	0	0	0	0	0	0	0	0	0	625	1494	5.76	11	3.6	2.8	7.8	2.1	255.2	0.1	0.1
49.6	0	0	50	4	5	5	0		0	0	1	1	0	0	0	1	1	0	0	0	0	0	0	0	0	0	1	0	0	0	0	0	0	0	1	0	0	0	345	219	15.9	38	2.5	5.6	18.4	22.9	256.4	0.1	0.1
22.33	0	0	52	14	12	12	1	Thyroid cancer	0	0	0	0	0	1	1	1	1	1	0	0	0	0	0	0	0	0	1	1	0	0	0	0	0	0	0	0	0	0	261	46	0.2	9	2.1	8	7.2	7	165.8	0.1	0.1
23.3	1	1	60	6	0.3	0.1	0		0	0	0	0	0	0	0	0	0	0	0	0	0	0	0	0	0	0	1	1	0	0	0	0	0	0	1	0	0	0	417	281	7.3	7	5.5	3.5	105.5	5.7	310.9	0.1	0.1
43.8	0	1	70	13	48	48	0		0	0	0	1	0	0	0	0	0	0	0	0	0	0	0	1	0	0	1	1	0	0	0	0	0	0	0	0	0	0	319	1167	4.2	30	1.7	5.6	19.5	2	67.2	0.1	0.1
14.8	0	1	48	18	12	12	0		0	0	0	0	0	0	1	1	0	0	0	0	0	0	0	1	0	0	1	0	0	0	0	1	1	0	0	0	0	0	442	2789	48.6	88	1.7	2.7	58.8	38.1	1366	0.1	0.19
38.6	0	0	27	6	0.2	0.1	0		0	0	0	0	0	0	1	0	0	0	0	0	0	0	0	1	0	1	1	0	0	0	0	0	0	0	1	0	0	0	237	50	95.86	74	0.8	0.8	50.8	7.6	800.3	0.13	0.1
49.5	0	0	64	7	6	6	0		0	1	1	0	1	0	0	1	0	1	0	0	1	0	0	0	0	0	1	0	0	0	1	0	0	0	0	0	0	0	442	2667	0.35	1	5.8	2.5	9	2	183	0.1	0.1
43.9	0	0	72	12	0.7	0.3	0		0	0	0	0	1	0	0	1	1	0	0	0	0	0	0	0	0	1	1	0	0	0	1	0	0	1	0	0	0	0	251	128	3	35	4	5.4	48.2	44.6	130.4	0.1	0.1
7.1	0	1	55	7	12	12	0		1	1	0	0	0	0	0	1	0	0	0	0	0	0	0	1	0	0	1	0	0	0	0	0	0	0	0	0	1	0	223	103	2.9	7	3.1	1.2	6.5	3.4	668.2	0.1	0.56
46.3	0	0	58	12	3	2	0		0	0	0	0	0	0	1	1	0	0	0	0	1	1	0	0	0	0	1	0	0	0	0	0	0	0	0	0	0	0	561	1204	0.35	5	2.3	1.1	7.6	8.4	871.3	0.66	0.1
31.17	0	0	60	14	3	3	0		0	0	0	0	0	0	1	1	0	1	0	0	0	1	0	0	0	0	1	1	0	0	0	0	0	0	0	0	0	0	242	65	0.8	13	1.58	2.02	2	9.5	99.51	1.97	0.1
55.5	0	0	46	6	9	9	0		0	0	1	0	1	0	0	1	0	1	0	0	0	0	0	0	0	0	1	0	0	0	0	0	0	0	0	0	0	0	255	736	0.68	13	1.3	2.2	11.9	4.7	109.3	0.43	0.1
1.3	1	0	30	16	0.5	0.5	0		0	0	1	0	0	0	0	0	0	0	0	0	1	1	1	0	0	0	1	1	0	0	1	1	0	0	0	0	0	0	12364	20853	5.2	12	2.7	3.4	17.1	2	452.5	0.1	0.1
34.9	0	0	37	10	2	0.5	0		0	0	0	0	0	0	0	1	0	0	1	0	0	0	0	0	0	0	1	1	0	0	0	0	0	0	0	0	0	0	178	37	1.44	7	1.7	1.4	21	17.9	83.3	0.81	0.1
57.5	0	0	70	13	6	6	1	Colon cancer	0	1	1	1	0	0	1	1	0	0	0	0	0	0	0	0	0	0	1	0	0	0	0	0	0	0	0	0	0	0	296	166	3.7	38	1.4	0.6	12.4	2	186.4	0.24	0.1
43.6	0	0	62	6	1	1	0		0	0	0	1	1	0	0	1	0	0	0	0	0	0	0	0	0	0	1	1	0	0	0	0	0	0	0	0	0	0	393	1227	3	3	2.4	8.6	188.5	6.4	1342.6	26.93	0.87
44.1	0	0	52	6	9	0.1	0		0	0	1	0	0	0	0	0	0	1	0	0	0	0	0	0	0	0	0	0	0	0	0	0	1	0	0	0	0	0	271	43	3.1	5	3.1	3.4	12.4	2	78.5	0.1	0.1
24.4	0	0	60	10	0.7	0.7	0		0	0	0	0	0	0	1	1	0	0	0	0	0	0	0	0	0	0	1	0	0	0	0	0	0	0	0	0	0	0	329	429	3	12	3	2.2	8.1	8.3	492.8	0.1	0.1
15.87	0	0	65	6	1	1	0		0	0	1	1	0	0	0	0	0	0	0	0	0	0	0	1	0	0	1	0	0	0	0	0	0	0	0	0	0	0	1627	6791	25.2	24	2.5	1.8	5.4	14.3	438.8	0.1	0.1
12.07	0	1	67	9	2.5	2.5	0		0	0	0	0	0	0	0	1	0	0	0	0	0	0	0	1	0	0	1	0	0	0	0	0	0	0	0	0	0	0	995	9326	65.5	44	2.9	2.3	8.9	2	1516.6	0.1	0.1
31.2	0	1	28	6	0.7	0.7	0		0	0	0	0	0	0	0	0	0	0	0	0	0	0	0	0	0	0	1	0	0	0	0	0	0	0	0	1	0	0	833	4609	32.3	7	3.3	5.2	11.9	4.8	197.2	0.1	0.1
54.9	0	0	40	6	5	1	0		0	0	0	0	0	0	0	0	0	0	0	0	0	0	0	0	0	0	1	0	0	0	0	0	0	0	0	0	0	0	673	1254	1.4	10	4.7	0.5	15.9	2.1	9.8	0.1	0.1
32.5	1	1	56	11	9	7	0		0	0	0	0	1	1	0	1	0	1	0	0	0	0	0	1	0	0	1	0	0	0	0	1	0	0	0	0	0	0	520	23	35.91	50	3.3	1.6	17.1	2.6	2595.4	0.1	0.1
7.93	0	1	33	19	1	1	0		0	1	0	0	0	0	1	1	0	1	0	0	1	1	0	1	0	0	1	1	1	0	0	1	1	0	0	0	0	0	327	514	6	49	3.3	2.3	8.3	5.3	2249.9	0.1	0.1
15.43	0	0	52	8	2.5	2.5	0		0	0	0	0	0	0	0	1	0	0	0	0	0	0	0	0	0	0	1	0	0	0	0	0	0	0	0	0	0	0	269	422	3.3	7	1.5	2.4	37	3.4	80	0.1	0.1
20.23	0	0	55	6	2.5	2.5	0		0	0	0	0	0	0	1	0	0	0	0	0	0	0	0	0	0	0	1	0	0	0	0	0	0	0	0	0	0	0	268	55	4.38	2	2.7	1.9	14.9	2.4	104.2	0.1	0.1
15.67	0	0	60	7	120	35	0		0	0	1	0	0	0	0	1	0	0	0	0	0	0	0	0	0	0	1	0	0	1	0	0	0	0	0	0	0	0	266	472	4.7	7	1.8	1.9	110	2	13.6	0.1	0.1
32.5	0	0	19	7	14	2	0		0	0	0	0	0	1	1	0	0	0	0	0	0	0	0	1	0	0	1	0	0	0	0	0	0	0	0	0	0	0	261	50	3.1	15	2.3	1.4	14.3	5.2	49.2	0.1	0.1
42.1	0	0	40	12	4	3	0		0	0	0	0	0	0	1	1	0	0	0	0	0	0	0	1	0	0	1	0	0	0	0	1	0	0	0	0	0	0	250	28	1.78	38	2.7	3.8	10.3	4.9	127.9	0.1	0.1
36.1	0	0	49	6	0.5	0.1	0		0	0	0	1	0	1	0	1	0	0	0	0	0	0	0	0	0	0	1	0	0	0	0	0	0	0	0	0	0	0	239	57	0.54	7	4.7	2.2	5.1	2.7	119.4	0.1	0.1
46.5	0	0	51	6	48	12	0		0	0	0	0	0	1	1	1	0	0	0	0	0	0	0	0	0	0	1	1	0	0	0	0	0	0	0	0	0	0	219	132	3	2	2.3	1.8	13.7	3.8	23.5	0.1	0.1
35.6	0	0	68	4	60	1	1	Thyroid cancer	0	0	0	1	0	0	0	0	0	0	0	0	0	0	0	0	0	0	0	0	0	0	0	0	0	0	0	0	0	0	203	61	3.1	2	1.8	1.4	9.6	3.3	95.2	0.1	0.1
30.3	0	0	61	4	0.5	0.5	0		0	0	0	0	0	0	0	1	0	0	0	0	0	0	0	0	0	0	1	0	0	0	0	0	0	0	0	0	0	0	191	37	3.5	16	1.7	1.5	17	13.5	47.8	0.1	0.1
27	0	0	67	5	8	7	0		0	0	0	0	0	0	0	1	0	0	0	0	0	0	0	0	1	0	1	0	0	0	0	0	0	0	0	0	0	0	170	53	0.6	5	3.6	1.5	7.5	10.2	1264.4	0.1	0.28
[truncated: 55 more columns]
